# Supplementary material for: Genetic Mapping of Resistance in Hexaploid Wheat for a Quarantine Disease: Karnal Bunt
Source: Front Plant Sci. 2018 Oct 16;9:1497. doi: 10.3389/fpls.2018.01497 (PMC6198147; doi:10.3389/fpls.2018.01497)
Supplement: TABLE S1 — List of annotated genes in Karnal Bunt resistance QTL intervals. [file Table_1.XLS]

## Sheet: QKb.cim-1BL
Gene ID	Contig ID	MIPS annotation Hit ID	MIPS annotation Description	MIPS annotation Interpro ID	Rice annotation Hit ID	Rice annotation Description	root_Z10	root_Z13	root_Z39	leaf_Z10	leaf_Z23	leaf_Z71	stem_Z30	stem_Z32	stem_Z65	spike_Z32	spike_Z39	spike_Z65	grain_Z71	grain_Z75	grain_Z85
Traes_1BL_4FBC07444	1BL_3578447	AT5G46070.1	Guanylate-binding family protein LENGTH=1082	IPR003191 Guanylate-binding protein, C-terminal, IPR015894 Guanylate-binding protein, N-terminal, IPR027417 P-loop containing nucleoside triphosphate hydrolase	LOC_Os02g20410.1	GTP binding protein, putative, expressed	18.4619	10.939	13.9787	8.4595	10.3776	13.4187	22.6944	11.3419	7.42109	36.0843	18.7142	16.6854	20.4586	18.1306	17.6314
Traes_1BL_7C165413D	1BL_3811406	UniRef90_Q0E1C0	protein n=1 Tax=Oryza sativa subsp. japonica RepID=Q0E1C0_ORYSJ		LOC_Os02g26500.1	retrotransposon protein, putative, unclassified, expressed	0	0	0	0	0	0	0	0	0	0	0	0	0	0	0
Traes_1BL_3942D95B6	1BL_3812212	UniRef90_M8BHQ8	Cytochrome P450 71D7 n=1 Tax=Aegilops tauschii RepID=M8BHQ8_AEGTA		LOC_Os06g43370.1	cytochrome P450, putative, expressed	0	0	0	0	0	0	0.011112	0	0	0	0.0261665	0.115712	0.0629427	0.0230122	106.55
Traes_1BL_1325BFF7F	1BL_3823047	AT5G07990.1	Cytochrome P450 superfamily protein LENGTH=513	IPR001128 Cytochrome P450	LOC_Os06g43350.1	cytochrome P450, putative, expressed	0	0	0	0	0	0	0	0	0	0	0	0	0	0	0
Traes_1BL_CC3EFD49F	1BL_3823546	UniRef90_G7KB96	Zinc finger MYM-type protein n=2 Tax=Medicago truncatula RepID=G7KB96_MEDTR	IPR025398 Domain of unknown function DUF4371	LOC_Os11g14270.1	transposon protein, putative, unclassified, expressed	0	0	0	0	0	0	0	0	0	0	0	0	0	0	0
Traes_1BL_8C1192A05	1BL_3823546	AT1G43260.1	hAT transposon superfamily protein LENGTH=294	IPR007021 Domain of unknown function DUF659, IPR012337 Ribonuclease H-like domain	LOC_Os10g40240.1	transposon protein, putative, unclassified, expressed	0.055461	0.0228219	0	0.0093222	0.0361711	0	0.0543779	0.0170645	0	0.0335654	0.0196236	0.0360018	0	0	0.0486939
Traes_1BL_3DBCF27F6	1BL_3825333	UniRef90_UPI000234E3C2	UPI000234E3C2 related cluster n=1 Tax=unknown RepID=UPI000234E3C2	IPR007759 DNA-directed RNA polymerase delta subunit/Asxl, IPR018501 DDT domain superfamily	LOC_Os05g48820.1	DDT, putative, expressed	6.75121	6.3638	7.37775	5.82688	6.43143	6.68533	7.22698	7.98462	9.26472	9.48629	9.91073	10.4746	9.37446	8.77866	9.88662
Traes_1BL_232EF19CB	1BL_3839672	UniRef90_UPI0002BC8FAF	UPI0002BC8FAF related cluster n=1 Tax=unknown RepID=UPI0002BC8FAF		LOC_Os01g15610.1	expressed protein	21.9422	35.7309	38.1051	3.93703	12.3766	4.27597	11.0283	24.2551	40.0269	1.76316	24.9929	13.1843	0.870385	1.65289	0
Traes_1BL_7E13BCCE4	1BL_3842804	AT5G07990.1	Cytochrome P450 superfamily protein LENGTH=513	IPR001128 Cytochrome P450	LOC_Os06g43370.1	cytochrome P450, putative, expressed	0.125597	0.24441	0.0802187	0	0	0	0.0225899	0	0	0	0	0	0	0.0467107	16.8676
Traes_1BL_D306A34E9	1BL_3852056	AT4G28300.1	Protein of unknown function DUF1421 LENGTH=496	IPR010820 Protein of unknown function DUF1421	LOC_Os05g48760.1	protein of unknown function DUF1421 domain containing protein, expressed	22.3921	38.9801	46.8194	3.07455	16.0326	52.6925	9.53386	13.295	0.773853	11.9201	2.92247	9.47987	34.3197	14.8207	15.8971
Traes_1BL_0F2EF5BC6	1BL_3852546	sp|Q94AW8|DNAJ3_ARATH	Chaperone protein dnaJ 3	IPR002939 Chaperone DnaJ, C-terminal	LOC_Os05g48810.1	dnaJ domain containing protein, expressed	4.55537	7.99299	4.67616	4.56584	11.103	33.5995	5.53232	9.20903	3.91841	6.85184	8.74019	10.0214	14.2238	34.7975	15.7807
Traes_1BL_1CF463AA5	1BL_3870994	UniRef90_Q6K1V9	Ribosomal protein-like n=2 Tax=Oryza sativa subsp. japonica RepID=Q6K1V9_ORYSJ		LOC_Os02g23950.1	transposon protein, putative, Pong sub-class, expressed	0	0	0	0	0	0	0	0	0	0	0	0	0	0	0
Traes_1BL_B6D397967	1BL_3891579	AT5G46090.1	Protein of unknown function DUF679 LENGTH=214	IPR007770 Protein of unknown function DUF679	LOC_Os05g48840.1	expressed protein	0.490774	1.70415	2.00731	0.427476	0.190294	0.235822	0.147198	0.210085	1.65772	0	0.0691957	6.91574	7.51408	5.89945	0
Traes_1BL_408EABE70	1BL_3893853	sp|Q8S985|ARFO_ORYSJ	Auxin response factor 15	IPR010525 Auxin response factor	LOC_Os05g48870.1	auxin response factor 15, putative, expressed	3.43478	5.09676	4.50999	7.08136	7.21232	0.726778	15.4386	8.92386	3.58878	23.736	20.3418	7.65121	10.8355	1.66757	3.41718
Traes_1BL_1091D4522	1BL_3906585	sp|Q688X9|DI191_ORYSJ	Protein DEHYDRATION-INDUCED 19	IPR027935 Protein dehydration-induced 19, C-terminal	LOC_Os05g48800.1	drought induced 19 protein, putative, expressed	56.6954	65.4249	73.39	37.4581	43.4752	136.068	45.496	58.0927	69.967	41.0808	48.9816	56.9978	60.0745	41.1815	435.611
Traes_1BL_93A9B0AD6	1BL_3907325	UniRef90_Q0E1X1	protein n=2 Tax=Oryza sativa RepID=Q0E1X1_ORYSJ	IPR001810 F-box domain	LOC_Os02g18720.1	expressed protein	3.92918	4.83686	4.29729	1.12723	1.6121	1.42307	3.61485	3.13228	2.62039	4.25965	4.57538	3.16902	2.52829	1.80096	0.922175
Traes_1BL_FECB07010	1BL_3916490	AT3G51010.1	unknown protein; FUNCTIONS IN: molecular_function unknown; INVOLVED IN: biological_process unknown; LOCATED IN: mitochondrion, plastid; EXPRESSED IN: 22 plant structures; EXPRESSED DURING: 13 growth stages; Has 24 Blast hits to 24 proteins in 9 species: Archae - 0; Bacteria - 0; Metazoa - 0; Fungi - 0; Plants - 24; Viruses - 0; Other Eukaryotes - 0 source: NCBI BLink. LENGTH=188		LOC_Os05g03540.1	expressed protein	0.640341	1.42366	0.746845	0.324957	1.01534	0.475497	0.936454	1.05036	0.755232	0.790995	0.777161	0.706795	0.386418	0.514705	2.22727
Traes_1BL_EE4652640	1BL_3916490	AT5G57550.1	xyloglucan endotransglucosylase/hydrolase 25 LENGTH=284	IPR008985 Concanavalin A-like lectin/glucanases superfamily	LOC_Os08g13920.1	glycosyl hydrolases family 16, putative, expressed	78.7932	67.9416	53.9891	62.1325	49.4726	9.21435	70.246	74.6094	46.3862	5.48665	66.0099	5.7507	3.94595	0.328514	0
Traes_1BL_ACCE19371	1BL_3920048	sp|Q9FMA1|PP433_ARATH	Pentatricopeptide repeat-containing protein	IPR002885 Pentatricopeptide repeat, IPR011990 Tetratricopeptide-like helical	LOC_Os11g29360.1	pentatricopeptide, putative, expressed	0.129989	0.323613	0.303385	0.298358	0.300824	0.0534325	0.839875	0.33965	0.155209	0.588377	0.470786	0.472859	0.468458	0.0828004	0.172408

## Sheet: QKb.cim-2BL
Gene ID	Contig ID	MIPS annotation Hit ID	MIPS annotation Description	MIPS annotation Interpro ID	Rice annotation Hit ID	Rice annotation Description	root_Z10	root_Z13	root_Z39	leaf_Z10	leaf_Z23	leaf_Z71	stem_Z30	stem_Z32	stem_Z65	spike_Z32	spike_Z39	spike_Z65	grain_Z71	grain_Z75	grain_Z85
Traes_2BL_DC5F86892	2BL_1601236	AT4G21710.1	DNA-directed RNA polymerase family protein LENGTH=1188	IPR007644 RNA polymerase, beta subunit, protrusion, IPR015712 DNA-directed RNA polymerase, subunit 2	LOC_Os04g54840.1	DNA-directed RNA polymerase subunit, putative, expressed	0.83264	0.16449	0.207527	0.654109	0.341891	0.0602068	1.6721	0.924859	0.586946	2.53606	1.8021	1.35506	0.568048	2.51612	2.75442
Traes_2BL_F9C2B26ED	2BL_3433400	AT4G21710.1	DNA-directed RNA polymerase family protein LENGTH=1188	IPR007644 RNA polymerase, beta subunit, protrusion, IPR015712 DNA-directed RNA polymerase, subunit 2	LOC_Os04g54840.1	DNA-directed RNA polymerase subunit, putative, expressed	1.33668	1.54558	1.54145	1.02735	1.13351	0.789589	2.99045	0.938098	0.424857	5.14219	4.633	4.70382	1.53509	4.6822	5.25272
Traes_2BL_D6999CBD9	2BL_4372832	AT1G71810.1	Protein kinase superfamily protein LENGTH=692	IPR011009 Protein kinase-like domain	LOC_Os04g54790.1	ELMO/CED-12 family protein, putative, expressed	0.528028	1.45242	0.75698	6.73113	16.6288	20.7001	0.912399	1.711	6.54473	1.34497	1.6304	4.10564	2.7893	0.761838	0.415902
Traes_2BL_B26B784A1	2BL_7944316	sp|Q9LV32|RPD2B_ARATH	DNA-directed RNA polymerase D subunit 2b	IPR007642 RNA polymerase Rpb2, domain 2, IPR015712 DNA-directed RNA polymerase, subunit 2	LOC_Os04g54840.1	DNA-directed RNA polymerase subunit, putative, expressed	4.91845	4.63872	4.98032	2.52363	4.25907	3.146	10.2351	5.20704	3.06256	16.7616	9.99796	11.5463	7.00747	15.1343	23.0617
Traes_2BL_BB28B12CA	2BL_7953498	AT1G55760.1	BTB/POZ domain-containing protein LENGTH=329	IPR011333 BTB/POZ fold	LOC_Os02g20720.1	MBTB2 - Bric-a-Brac, Tramtrack, Broad Complex BTB domain with Meprin and TRAF Homology MATH domain, expressed	0.323767	0	0.13952	0.575488	0.80491	0.39756	3.35678	3.8045	1.0832	5.07645	3.27598	1.93977	0.975713	0.871448	0.633069
Traes_2BL_9B339C169	2BL_7954970	sp|Q5ZID2|PDD2L_CHICK	Programmed cell death protein 2-like	IPR007320 Programmed cell death protein 2, C-terminal	LOC_Os04g54820.1	programmed cell death 2 C-terminal domain-containing protein, putative, expressed	3.47482	4.05987	4.0492	2.342	3.57378	1.92257	3.89566	3.66216	2.4593	5.45935	3.9004	5.34779	3.84469	3.32778	22.2503
Traes_2BL_C0EE780E01	2BL_7954970	UniRef90_Q69JW8	Loricrin-like protein n=2 Tax=Oryza sativa RepID=Q69JW8_ORYSJ		LOC_Os04g54830.1	expressed protein	4.68216	12.8201	17.4129	2.4018	4.31328	10.5554	5.78963	6.00598	13.2887	1.85322	2.7736	9.79619	2.24907	2.93822	2.40234
Traes_2BL_77148B8D8	2BL_7973171	AT1G55020.1	lipoxygenase 1 LENGTH=859	IPR000907 Lipoxygenase, IPR008976 Lipase/lipooxygenase, PLAT/LH2, IPR027433 Lipoxygenase, domain 3	LOC_Os03g49380.1	lipoxygenase, putative, expressed	0.337998	1.85026	1.00509	156.784	132.116	1.94282	16.16	16.0105	0.58317	4.34886	0.694939	1.685	1.70854	0.468684	1.2974
Traes_2BL_B2CD8F3C5	2BL_7978280	AT4G38180.1	FAR1-related sequence 5 LENGTH=788		LOC_Os01g06852.1	transposon protein, putative, unclassified, expressed	0	0	0	0	0	0	0	0	0	0	0	0	0	0	0
Traes_2BL_F95883F5B	2BL_7979248	sp|Q9SIT5|CHX15_ARATH	Cation/H+ antiporter 15	IPR006153 Cation/H+ exchanger	LOC_Os01g60140.1	ATCHX15, putative, expressed	0.00625363	0.0241319	0	0	0	0	0	0	0	0	0	1.00695	0.0152173	0.0835975	0.0385613
Traes_2BL_7D4DBA293	2BL_8008009	AT3G29670.1	HXXXD-type acyl-transferase family protein LENGTH=451	IPR003480 Transferase, IPR023213 Chloramphenicol acetyltransferase-like domain	LOC_Os04g54560.1	transferase family protein, putative, expressed	0.0120549	0.0816815	0.0681319	1.23468	0.906551	0.728368	0.0908619	2.66546	1.79805	0.0651004	0.0611205	0.0812248	0.147123	0.0268746	0.0186498
Traes_2BL_CCD296233	2BL_8011269	sp|Q9SJ02|STEP2_ARATH	Stress enhanced protein 2, chloroplastic	IPR022796 Chlorophyll A-B binding protein, IPR023329 Chlorophyll a/b binding protein domain	LOC_Os04g54630.1	expressed protein	4.96077	12.1305	9.5223	2.87591	28.9865	123.509	1.66868	8.39063	10.4758	4.74812	6.93253	17.295	26.8883	6.30701	8.25589
Traes_2BL_9528AAD7C	2BL_8014212	AT1G58330.1	transcription factor-related LENGTH=225	IPR004827 Basic-leucine zipper domain, IPR025422 Transcription factor TGA like domain	LOC_Os04g54474.1	transcription factor, putative, expressed	0	0	0.999394	0.293134	0	0.710084	0.264798	0	0	0	0	0	0.317295	0	0
Traes_2BL_4BFCCF562	2BL_8014212	UniRef90_B6SZM0	GNS1/SUR4 membrane protein n=1 Tax=Zea mays RepID=B6SZM0_MAIZE		LOC_Os12g43890.1	GNS1/SUR4 membrane family protein, putative, expressed	0.045192	0.135979	0.0760145	0.0548699	0.0787806	0	0.17077	0.16164	2.67737	0	0.4016	0.248392	0.013865	0	0
Traes_2BL_1A1F1A25C	2BL_8021175	AT1G67000.1	Protein kinase superfamily protein LENGTH=892	IPR011009 Protein kinase-like domain	LOC_Os01g02460.1	receptor kinase LRK10, putative, expressed	0	0	0	0	0	0	0	0	0	0	0	0	0	0	0
Traes_2BL_7BD217B83	2BL_8027427	AT3G28850.1	Glutaredoxin family protein LENGTH=428	IPR012336 Thioredoxin-like fold	LOC_Os04g54860.1	glutaredoxin, putative, expressed	0.207357	0.2118	0.0974924	0.0610505	0.0197072	0	0	0	0	0	0	0.866221	0	0	0
Traes_2BL_0BEBD0D74	2BL_8027427	AT1G14340.1	RNA-binding RRM/RBD/RNP motifs family protein LENGTH=244	IPR001395 Aldo/keto reductase, IPR012677 Nucleotide-binding, alpha-beta plait	LOC_Os04g54870.1	RNA recognition motif containing protein, putative, expressed	35.0567	37.0036	31.5806	19.9345	12.3958	4.75141	22.1086	23.0225	23.4539	10.1088	42.5977	19.9352	21.4735	156.511	7.22028
Traes_2BL_68B0A4F72	2BL_8028510	AT3G14300.1	pectinesterase family protein LENGTH=968	IPR006501 Pectinesterase inhibitor domain, IPR011050 Pectin lyase fold/virulence factor	LOC_Os04g54850.1	pectinesterase, putative, expressed	0	0	0.00883632	0.00722145	0	0.0135549	0	0	0	0	0	14.6477	0.0574475	0.0630332	0
Traes_2BL_04B11B637	2BL_8034898	AT5G64570.1	beta-D-xylosidase 4 LENGTH=784	IPR017853 Glycoside hydrolase, superfamily, IPR026892 Glycoside hydrolase family 3	LOC_Os04g54810.1	beta-D-xylosidase, putative, expressed	2.82998	7.57371	8.65862	8.5869	3.65794	0	10.0988	3.959	0.801345	4.7606	18.0016	5.50264	7.39992	1.24576	0.362939
Traes_2BL_05498B97F	2BL_8036944	sp|Q9LJX0|AB19B_ARATH	ABC transporter B family member 19	IPR011527 ABC transporter, transmembrane domain, type 1, IPR027417 P-loop containing nucleoside triphosphate hydrolase	LOC_Os04g38570.1	multidrug resistance protein, putative, expressed	13.2065	15.1934	17.7254	1.00768	4.26638	1.55633	14.1631	8.95439	1.12735	18.665	9.29463	4.82635	2.92777	2.29215	1.82133
Traes_2BL_AFEA4A7DD	2BL_8057230	AT3G29670.1	HXXXD-type acyl-transferase family protein LENGTH=451	IPR003480 Transferase, IPR023213 Chloramphenicol acetyltransferase-like domain	LOC_Os04g54560.1	transferase family protein, putative, expressed	0	0	0	0.0389462	0.0752405	1.3505	0	0.0355725	0.45152	0	0	0	0	0	0
Traes_2BL_931FB03D1	2BL_8066810	AT2G21960.1	unknown protein; LOCATED IN: chloroplast; EXPRESSED IN: 22 plant structures; EXPRESSED DURING: 13 growth stages; BEST Arabidopsis thaliana protein match is: unknown protein . LENGTH=332		LOC_Os04g54640.1	peptidase, cysteine peptidase active site, putative, expressed	0.0163616	0	0.115818	36.7032	39.5785	72.6689	1.83435	10.2458	48.6592	1.64524	4.60692	11.2356	4.97355	1.08296	0.703968
Traes_2BL_59B9199D9	2BL_8071856	AT3G28857.1	basic helix-loop-helix bHLH DNA-binding family protein LENGTH=92	IPR011598 Myc-type, basic helix-loop-helix bHLH domain	LOC_Os04g54900.1	bHLH family protein, putative, expressed	0.554562	0.851591	0.934593	0.204266	0.481885	0	0.398422	0.135353	0	0.18317	1.62143	0.0173653	0	0	0
Traes_2BL_E2B676D40	2BL_8072031	AT3G28857.1	basic helix-loop-helix bHLH DNA-binding family protein LENGTH=92	IPR011598 Myc-type, basic helix-loop-helix bHLH domain	LOC_Os04g54900.1	bHLH family protein, putative, expressed	0.219113	0.025802	0.0511896	0.191453	0.523073	0	0	0.215887	0	0	0	0	0	0	0
Traes_2BL_B4DD6CC78	2BL_8076440	sp|P48620|FAD3C_SESIN	Omega-3 fatty acid desaturase, chloroplastic		LOC_Os07g49310.2	omega-3 fatty acid desaturase, chloroplast precursor, putative, expressed	1.12908	0.310305	0.377283	0.221073	0.578269	0.387349	0.612788	0.42713	1.03123	1.16144	1.69913	3.00158	1.24116	0.567071	2.76249
Traes_2BL_2DABBD16C	2BL_8081872	AT2G20875.1	epidermal patterning factor 1 LENGTH=104		LOC_Os04g54490.1	expressed protein	0	0	0	1.86925	0.510493	0	1.4928	0.22274	0	0.657385	0.256568	0	0	0.0751485	0.31639
Traes_2BL_11AFEC661	2BL_8089610	sp|Q80WA4|NOVA1_RAT	RNA-binding protein Nova-1	IPR004087 K Homology domain	LOC_Os02g57640.1	KH domain containing protein, putative, expressed	4.51903	4.10085	3.35697	1.64137	1.90105	1.04651	4.32128	2.85335	1.83291	6.86367	4.75449	3.1895	5.62829	1.00551	1.78776
Traes_2BL_2352B053C	2BL_8089610	AT3G52500.1	Eukaryotic aspartyl protease family protein LENGTH=469	IPR021109 Aspartic peptidase	LOC_Os04g58840.1	Eukaryotic aspartyl protease domain containing protein, expressed	0	0	0	0	0	0	0	0	0	0	0	0	0	0	0
Traes_2BL_EBD28DCC8	2BL_8090339	UniRef90_Q7XQV1	n=4 Tax=Oryza sativa RepID=Q7XQV1_ORYSJ		LOC_Os04g54790.1	ELMO/CED-12 family protein, putative, expressed	1.16056	1.30378	1.69092	2.44448	5.15959	5.40053	0.587717	2.56174	10.3478	0.442304	0.645128	1.87399	0.618525	0.301359	0.214264
Traes_2BL_B1CC67771	2BL_8090339	AT2G21940.4	shikimate kinase 1 LENGTH=304	IPR000623 Shikimate kinase/Threonine synthase-like 1, IPR027417 P-loop containing nucleoside triphosphate hydrolase	LOC_Os04g54800.1	shikimate kinase, putative, expressed	9.65226	23.2411	22.4453	1.27955	2.10312	2.55534	1.89524	19.0831	82.8522	0.130434	1.59634	6.06466	0.987826	3.34303	0.119181
Traes_2BL_E54974B70	2BL_8089016	AT1G03560.1	Pentatricopeptide repeat PPR-like superfamily protein LENGTH=660	IPR002885 Pentatricopeptide repeat, IPR011990 Tetratricopeptide-like helical	LOC_Os07g30930.1	pentatricopeptide repeat domain containing protein, putative, expressed	0.222717	0.225659	0.353678	0.129898	0.14102	0.114394	0.228311	0.244295	0.14606	0.274813	0.188163	0.261585	0.232802	0.141839	0.270483
Traes_2BL_ACE2A5AE81	2BL_8089016		Unknown protein		LOC_Os04g35670.1	retrotransposon protein, putative, unclassified, expressed	0	0.0280279	0.0557765	0.034626	0.0334112	0.0827847	0.0310056	0.0316098	0.036409	0.0739779	0.072868	0	0.317792	0.905606	0
Traes_2BL_6532002B8	2BL_7970951	AT5G07990.1	Cytochrome P450 superfamily protein LENGTH=513	IPR001128 Cytochrome P450	LOC_Os10g08230.1	retrotransposon, putative, centromere-specific, expressed	0.337841	0.759269	0.143139	0.0169035	0.032617	0.0336775	0.0712007	0.0771565	0.0177665	0.0624915	0.0237128	0	0	0	0.0437509
Traes_2BL_600F0BE1B	2BL_7970951	AT5G05340.1	Peroxidase superfamily protein LENGTH=324	IPR010255 Haem peroxidase	LOC_Os06g32960.1	peroxidase precursor, putative, expressed	0.62345	8.05621	3.36586	0	0	0	0	0	0	0	0	0	0	0	0
Traes_2BL_49DCE5614	2BL_8058754	sp|Q3UX61|NAA11_MOUSE	N-alpha-acetyltransferase 11	IPR016181 Acyl-CoA N-acyltransferase	LOC_Os04g54330.2	acetyltransferase, GNAT family, putative, expressed	42.7035	55.5268	52.8797	38.9843	24.1076	19.0721	49.5634	30.1898	27.6076	32.3934	23.2957	32.5097	37.8017	37.1359	31.8281
Traes_2BL_B595D3ADC	2BL_8065733	AT5G07990.1	Cytochrome P450 superfamily protein LENGTH=513	IPR001128 Cytochrome P450	LOC_Os10g08319.1	cytochrome P450, putative, expressed	3.87129	1.63159	1.59633	0.377447	0.416027	0.491015	0.705334	1.69805	0.391616	0.404536	0.0842002	0.0709877	0	0.325829	0.36157
Traes_2BL_B04506AD11	2BL_4709262	AT4G10270.1	Wound-responsive family protein LENGTH=90	IPR022251 Protein of unknown function wound-induced	LOC_Os04g54300.1	wound induced protein, putative, expressed	3.30768	4.38346	3.60468	7.52731	0.234966	0	0.835914	2.14561	8.77965	0.390046	0.51795	3.3726	15.6465	37.3625	28.8548
Traes_2BL_60E6E20B0	2BL_8020610		Unknown protein			nothing found in rice	35.7894	36.8476	43.016	34.7238	45.8227	20.0453	47.3795	52.8164	50.1682	147.133	76.7551	83.436	92.5005	24.7163	12.4068
Traes_2BL_7F2959EE9	2BL_8009538	AT4G10270.1	Wound-responsive family protein LENGTH=90	IPR022251 Protein of unknown function wound-induced	LOC_Os04g54300.1	wound induced protein, putative, expressed	2.32814	7.80642	4.69862	0.90271	0.0965554	0.119828	0.986998	4.13849	3.3576	0.247506	0.474867	0.707345	5.45439	30.8458	6.11096
Traes_2BL_0E6107013	2BL_8029210	AT4G10270.1	Wound-responsive family protein LENGTH=90	IPR022251 Protein of unknown function wound-induced	LOC_Os04g54240.1	wound induced protein, putative, expressed	0.0324269	0.0629287	0.162029	0	0	0	0	0.0426704	0.0611622	0	0	0.0182942	0	0.180807	2.2249
Traes_2BL_F9E12C3E4	2BL_8036472	AT2G20900.1	diacylglycerol kinase 5 LENGTH=509	IPR016064 ATP-NAD kinase-like domain, IPR016961 Diacylglycerol kinase, plant	LOC_Os04g54200.1	diacylglycerol kinase, putative, expressed	31.1795	40.5706	36.3758	11.1556	14.4313	14.841	21.0619	27.0968	13.3971	35.7268	41.2186	21.3932	47.6924	17.6148	0.84698
Traes_2BL_2D591F80C	2BL_8077478	AT4G10270.1	Wound-responsive family protein LENGTH=90	IPR022251 Protein of unknown function wound-induced	LOC_Os04g54240.1	wound induced protein, putative, expressed	4.54164	10.439	10.0655	6.2436	0.496907	0.571212	3.38349	2.32481	8.16313	1.98109	2.86512	3.69074	15.9279	48.8259	15.667
Traes_2BL_C4E557E62	2BL_8084453	AT4G10270.1	Wound-responsive family protein LENGTH=90	IPR022251 Protein of unknown function wound-induced	LOC_Os04g54240.1	wound induced protein, putative, expressed	1.51918	5.72829	3.3614	2.5175	0	0.0742901	0.33385	0.538856	1.4352	0.111624	1.04646	1.29246	6.711	27.8811	24.9082
Traes_2BL_2E74E325A	2BL_8084965	AT4G10270.1	Wound-responsive family protein LENGTH=90	IPR022251 Protein of unknown function wound-induced	LOC_Os04g54240.1	wound induced protein, putative, expressed	0	0.213774	0.250791	0.279992	0	0	0.0393138	0	0.0463519	0	0	0	0.0897362	55.4353	0.366096
Traes_2BL_897294DD5	2BL_7956245	sp|O81832|Y4729_ARATH	G-type lectin S-receptor-like serine/threonine-protein kinase	IPR000858 S-locus glycoprotein, IPR001480 Bulb-type lectin domain	LOC_Os04g54180.1	serine/threonine-protein kinase receptor precursor, putative, expressed	0	1.00946	1.17042	0	0	0.0364083	0	0	0	0	0	0	0	0	0
Traes_2BL_FF82E196C	2BL_7975667	sp|Q9SFT7|Y3707_ARATH	Serine/threonine-protein kinase	IPR000858 S-locus glycoprotein, IPR001480 Bulb-type lectin domain, IPR003609 Apple-like, IPR011009 Protein kinase-like domain, IPR013320 Concanavalin A-like lectin/glucanase, subgroup, IPR024171 S-receptor-like serine/threonine-protein kinase	LOC_Os04g54180.1	serine/threonine-protein kinase receptor precursor, putative, expressed	0.549436	1.25484	0.849831	1.48194	1.97862	4.36156	0.276653	2.59046	2.0877	0.00877232	0.105728	0.395384	0.0253881	0.278861	0.0250955
Traes_2BL_EC520A25A	2BL_7978425	AT4G10270.1	Wound-responsive family protein LENGTH=90	IPR022251 Protein of unknown function wound-induced	LOC_Os04g54240.1	wound induced protein, putative, expressed	2.36149	6.68199	3.83738	5.25216	0	0.0856845	0.0962819	1.01981	2.77788	0.982627	0.0754176	1.63429	10.167	81.2044	13.1314
Traes_2BL_2BD84B85F	2BL_8062988	AT1G80070.1	Pre-mRNA-processing-splicing factor LENGTH=2359	IPR027652 Pre-mRNA-processing-splicing factor 8	LOC_Os06g07080.1	pre-mRNA-processing-splicing factor 8, putative, expressed	4.02536	4.55795	4.6346	2.45596	3.74094	2.89931	5.5981	7.38353	5.30875	8.29895	7.33382	8.04809	5.52839	2.52825	8.85334
Traes_2BL_7E3CACCB6	2BL_1587626	AT3G25490.1	Protein kinase family protein LENGTH=433	IPR011009 Protein kinase-like domain	LOC_Os10g09620.1	OsWAK108 - OsWAK receptor-like protein kinase, expressed	9.42481	7.5658	8.47632	0.782273	0.13388	0.041061	0.368255	0.0636713	0	0	0	0	0	0	0
Traes_2BL_795807EE4	2BL_7942459	AT3G25490.1	Protein kinase family protein LENGTH=433	IPR011009 Protein kinase-like domain	LOC_Os10g09620.1	OsWAK108 - OsWAK receptor-like protein kinase, expressed	0	0	0	0	0.0772934	2.22466	0	0	0	0	0	0	0	0	0
Traes_2BL_9718A0703	2BL_8085870	AT5G08250.1	Cytochrome P450 superfamily protein LENGTH=488	IPR001128 Cytochrome P450	LOC_Os11g05380.1	cytochrome P450, putative, expressed	0.0752648	0.0464038	0.0646506	2.26711	0.802053	0	0.0147357	0.0660884	0	0.0369619	0.0346878	0	0.075219	0	0

## Sheet: QKb.cim-5BS1
Gene ID	Contig ID	MIPS annotation Hit ID	MIPS annotation Description	MIPS annotation Interpro ID	Rice annotation Hit ID	Rice annotation Description	root_Z10	root_Z13	root_Z39	leaf_Z10	leaf_Z23	leaf_Z71	stem_Z30	stem_Z32	stem_Z65	spike_Z32	spike_Z39	spike_Z65	grain_Z71	grain_Z75	grain_Z85
Traes_5BS_EA4A42ADB	5BS_2237861	sp|P53145|LSG1_YEAST	Large subunit GTPase 1	IPR006073 GTP binding domain, IPR023179 GTP-binding protein, orthogonal bundle domain, IPR027417 P-loop containing nucleoside triphosphate hydrolase	LOC_Os12g42370.1	GTPase of unknown function domain containing protein, putative, expressed	3.34773	5.43187	4.06421	2.14582	3.12971	5.61959	3.47465	3.47673	4.25858	4.45544	3.59393	6.91823	5.11581	3.40081	21.0695
Traes_5BS_9355F8F11	5BS_2243907	UniRef90_M8BRR9	BEACH domain-containing protein lvsC n=1 Tax=Aegilops tauschii RepID=M8BRR9_AEGTA			nothing found in rice	0	0	0	0.0445495	0.320509	0.455246	0.189006	0.463621	0.654627	0.322557	0.595512	0.279262	0.0804729	0	0
Traes_5BS_5AF8863E2	5BS_2249452	AT5G39990.1	Core-2/I-branching beta-1,6-N-acetylglucosaminyltransferase family protein LENGTH=447		LOC_Os12g44240.1	N-acetylglucosaminyltransferase, putative, expressed	0.219293	0	0	0.269375	0.541059	0	0.486858	0.743278	0	0.242066	2.23081	0.591122	0	0	0
Traes_5BS_AECDFEAC7	5BS_2268203	AT1G04290.1	Thioesterase superfamily protein LENGTH=155	IPR006683 Thioesterase superfamily	LOC_Os01g65950.1	thioesterase family protein, putative, expressed	12.4284	25.0446	20.0958	5.97557	7.79012	16.2862	10.6997	18.3095	17.2795	10.3197	11.815	14.6993	13.7188	15.4245	32.065
Traes_5BS_DE1BCB33F	5BS_2277958	AT3G22190.1	IQ-domain 5 LENGTH=422	IPR000048 IQ motif, EF-hand binding site, IPR027417 P-loop containing nucleoside triphosphate hydrolase	LOC_Os12g42430.2	IQ calmodulin-binding motif domain containing protein, expressed	18.5381	13.6679	15.257	7.7494	5.25811	2.79777	14.1673	9.6048	13.2228	11.4678	14.8239	11.3616	12.1208	12.5823	17.8286
Traes_5BS_AE500851B	5BS_1157993	sp|O04350|TBCA_ARATH	Tubulin-specific chaperone A	IPR004226 Tubulin binding cofactor A	LOC_Os02g57150.1	tubulin-specific chaperone A, putative, expressed	2.12877	10.4413	0.262403	2.00052	0.201263	0.142603	4.72445	0.0544357	0.125149	6.98808	6.16722	0.281645	3.57994	6.42204	0.192708
Traes_5BS_98C73F5CA	5BS_1900571	sp|Q9LUN4|CHX19_ARATH	Cation/H+ antiporter 19	IPR006153 Cation/H+ exchanger	LOC_Os12g42200.1	ATCHX, putative, expressed	0.866811	17.6386	12.6953	0	0.0272664	0.440698	0.0761337	0.012931	0	0	0	0	0.08819	0.420664	0.0735321
Traes_5BS_0C2CA26FD	5BS_2237427	UniRef90_Q0D652	protein n=1 Tax=Oryza sativa subsp. japonica RepID=Q0D652_ORYSJ		LOC_Os07g32650.1	retrotransposon protein, putative, unclassified, expressed	0	0	0	0	0	0	0	0	0	0	0	0	0	0	0
Traes_5BS_3D622CF05	5BS_2239062	sp|Q9LTV8|PP224_ARATH	Pentatricopeptide repeat-containing protein	IPR002885 Pentatricopeptide repeat, IPR011990 Tetratricopeptide-like helical	LOC_Os02g26940.1	vegetative storage protein, putative, expressed	0.0533324	0.154526	0.111258	0.138345	0.208501	0.129739	0.370705	0.175384	0.276849	0.332001	0.135128	0.53208	0.40972	0.0822792	0.0886453
Traes_5BS_77558D2A3	5BS_2239062	AT3G15030.1	TCP family transcription factor 4 LENGTH=420	IPR005333 Transcription factor, TCP	LOC_Os12g42190.1	transposon protein, putative, unclassified, expressed	1.91396	1.99948	2.51775	4.91046	2.16411	1.02032	1.23249	0.341885	0.51776	2.16191	2.26847	1.74085	4.39422	3.65916	3.08754
Traes_5BS_B626C522B	5BS_2246241	AT3G14440.1	nine-cis-epoxycarotenoid dioxygenase 3 LENGTH=599	IPR004294 Carotenoid oxygenase	LOC_Os12g42280.1	9-cis-epoxycarotenoid dioxygenase 1, chloroplast precursor, putative, expressed	0.483299	7.00107	7.00921	0.143328	2.74424	24.067	2.10622	5.13824	0.0332219	3.09704	1.68121	2.63434	5.78221	5.86662	0.105701
Traes_5BS_69F35B543	5BS_2259998	AT1G20050.1	C-8,7 sterol isomerase LENGTH=223	IPR007905 Emopamil-binding	LOC_Os01g01369.1	3-beta-hydroxysteroid-Delta-isomerase, putative, expressed	19.9282	11.6779	10.6767	0.578194	0.0697653	0	0.0323641	0	0	0	0	0.37731	0	0.0668343	0
Traes_5BS_476BDA105	5BS_2260863	sp|Q3ZBM7|TRPT1_BOVIN	tRNA 2'-phosphotransferase 1	IPR002745 Phosphotransferase KptA/Tpt1	LOC_Os06g04300.1	tRNA 2-phosphotransferase 1, putative, expressed	0.225825	0.429078	0.635477	0.340054	0.372532	0.659606	0.53463	0.286736	0.513311	0.470702	0.248842	0.583709	0.337624	0.731694	1.44978
Traes_5BS_F1CCAC02B	5BS_2261434	UniRef90_Q2QSD3	Retrotransposon protein, putative, unclassified n=2 Tax=Oryza sativa subsp. japonica RepID=Q2QSD3_ORYSJ	IPR005135 Endonuclease/exonuclease/phosphatase	LOC_Os06g07320.1	retrotransposon protein, putative, unclassified, expressed	0	0	0	0	0	0	0	0	0	0	0	0	0	0	0
Traes_5BS_5E0E72FDB	5BS_2261434	UniRef90_Q2QTW4	Retrotransposon protein, putative, unclassified n=1 Tax=Oryza sativa subsp. japonica RepID=Q2QTW4_ORYSJ		LOC_Os12g18300.1	retrotransposon protein, putative, unclassified, expressed	0	0	0	0	0	0	0	0	0	0	0	0	0	0	0
Traes_5BS_69B892CC4	5BS_2262564	AT3G18930.1	RING/U-box superfamily protein LENGTH=411	IPR013083 Zinc finger, RING/FYVE/PHD-type	LOC_Os07g06560.1	zinc finger, C3HC4 type domain containing protein, expressed	0.250856	0.326768	0.730754	0.0673068	0.486978	0.201134	0.0903961	0.0614368	0	0	0	0	0.102919	0.18673	0
Traes_5BS_63B27483D	5BS_2268029	AT1G03445.1	Serine/threonine protein phosphatase family protein LENGTH=793	IPR004843 Phosphoesterase domain, IPR012391 Serine/threonine protein phosphatase, BSU1	LOC_Os12g42310.1	serine/threonine-protein phosphatase BSL2, putative, expressed	10.0982	12.5676	12.4285	5.6663	7.71762	8.15489	13.6274	11.2244	9.68835	12.6343	10.6439	10.0368	9.19982	6.14891	33.8528
Traes_5BS_6759CB1AD	5BS_2268029	sp|P44933|KEFX_HAEIN	Glutathione-regulated potassium-efflux system protein	IPR006153 Cation/H+ exchanger, IPR016040 NADP-binding domain	LOC_Os12g42300.1	potasium efflux antiporter protein, putative, expressed	0.0705432	0.183834	0.115485	34.7814	38.4528	81.988	3.60453	6.1671	26.3765	2.39033	8.19961	7.51976	3.8498	0.500038	0.108504
Traes_5BS_5775CC444	5BS_2272244	AT1G78870.1	ubiquitin-conjugating enzyme 35 LENGTH=154	IPR016135 Ubiquitin-conjugating enzyme/RWD-like	LOC_Os01g48280.1	ubiquitin-conjugating enzyme, putative, expressed	0	0	0	0	0	0	0	0	0	0	0	0	0	0	0
Traes_5BS_E3FDA7C3C	5BS_2272840	sp|Q3EDF8|PPR28_ARATH	Pentatricopeptide repeat-containing protein	IPR002885 Pentatricopeptide repeat, IPR011990 Tetratricopeptide-like helical	LOC_Os12g42120.1	PPR repeat containing protein, expressed	0.183611	0.709005	0.40748	0.234058	0.216199	0.0298844	0.526657	0.552107	0.153353	0.733956	0.478399	0.461997	0.636336	0.0231592	0.205016
Traes_5BS_65A3A7C34	5BS_2274361	AT5G57550.1	xyloglucan endotransglucosylase/hydrolase 25 LENGTH=284	IPR008264 Beta-glucanase, IPR008985 Concanavalin A-like lectin/glucanases superfamily, IPR016455 Xyloglucan endotransglucosylase/hydrolase	LOC_Os08g13920.1	glycosyl hydrolases family 16, putative, expressed	6.40822	3.10188	4.05781	6.60374	3.82139	0.845465	6.56471	7.2898	0.0633098	4.49873	6.08552	0.549274	7.35822	4.99519	0.143157
Traes_5BS_03FA39523	5BS_2274361	sp|O04350|TBCA_ARATH	Tubulin-specific chaperone A	IPR004226 Tubulin binding cofactor A	LOC_Os02g57150.1	tubulin-specific chaperone A, putative, expressed	15.4003	14.0591	12.0532	8.26509	8.95014	4.10806	18.5209	13.145	5.12312	22.3108	12.3646	11.7877	10.1407	5.44878	9.18765
Traes_5BS_C8CC4CAE0	5BS_2280905		Unknown protein	IPR008480 Protein of unknown function DUF761, plant	LOC_Os12g42220.1	expressed protein	0.253378	0.942175	0.873546	0.709785	1.58567	2.56225	0.0885211	0.330787	1.78474	0.0147987	0.15628	1.67191	0.0501896	0	0.0212103
Traes_5BS_2C1948675	5BS_2282384	AT1G23000.1	Heavy metal transport/detoxification superfamily protein LENGTH=358	IPR006121 Heavy metal-associated domain, HMA	LOC_Os03g22490.1	heavy metal-associated domain containing protein, expressed	14.341	25.1762	17.7059	7.79625	6.81642	7.5543	8.61738	22.7879	30.5278	16.2969	12.3618	31.062	25.5317	10.0242	14.1169
Traes_5BS_F6A5EDA08	5BS_2284912	AT2G37180.1	Aquaporin-like superfamily protein LENGTH=285	IPR000425 Major intrinsic protein, IPR023271 Aquaporin-like	LOC_Os04g47220.1	aquaporin protein, putative, expressed	0	0.0986617	0	0	0	0.0691206	0	0	0	0.0515606	0.158789	0	0	0	0
Traes_5BS_4EE11B06A	5BS_2291818	sp|P35686|RS20_ORYSJ	40S ribosomal protein S20	IPR001848 Ribosomal protein S10, IPR027486 Ribosomal protein S10 domain	LOC_Os06g04290.1	S10/S20 domain containing ribosomal protein, putative, expressed	14.6098	11.4958	8.48373	9.66174	9.87682	3.03667	16.2232	9.34242	5.79419	17.8234	10.7839	11.0679	14.4495	6.02416	5.94232
Traes_5BS_B8C03A27E	5BS_2293101	sp|Q5JGR5|RL24E_PYRKO	50S ribosomal protein L24e	IPR000988 Ribosomal protein L24e-related, IPR023441 Ribosomal protein L24e domain, IPR023442 Ribosomal protein L24e, conserved site	LOC_Os01g33050.1	ribosomal protein L24, putative, expressed	74.026	54.054	63.6512	34.6417	36.8964	14.1968	67.116	40.3983	17.3461	58.0278	23.1249	43.5875	42.5574	47.794	152.048
Traes_5BS_56C3CD7DA	5BS_2293101	sp|C3MAZ0|RL14_RHISN	50S ribosomal protein L14	IPR000218 Ribosomal protein L14b/L23e, IPR023571 Ribosomal protein L14 domain	LOC_Os12g42180.1	ribosomal protein, putative, expressed	15.5666	16.1911	14.1561	9.31601	10.1268	4.46472	14.2703	10.0151	7.13085	15.8739	9.68614	8.59508	10.7355	7.227	17.9146
Traes_5BS_B1613C571	5BS_2295258		Unknown protein			nothing found in rice	0	0	0	0	0	0	0	0	0	0	0	0	0	0	0
Traes_5BS_41497FE39	5BS_2295849	AT5G07990.1	Cytochrome P450 superfamily protein LENGTH=513	IPR001128 Cytochrome P450	LOC_Os08g01450.1	cytochrome P450, putative, expressed	0	0	0	0	0.0150136	0	0.111766	0.0640703	0	0	0	0	0	0	0
Traes_5BS_A9B365A80	5BS_2243215	UniRef90_A0YMQ9	NnrU n=1 Tax=Lyngbya sp. strain PCC 8106 RepID=A0YMQ9_LYNSP	IPR009915 NnrU	LOC_Os12g21710.1	nnrU, putative, expressed	0.947274	1.16092	1.14568	15.2226	10.4198	11.4774	1.63575	4.1294	10.8645	1.70851	2.22545	5.36946	2.78249	1.21142	5.55593
Traes_5BS_67158920B	5BS_2257023	AT3G46730.1	NB-ARC domain-containing disease resistance protein LENGTH=847	IPR002182 NB-ARC, IPR027417 P-loop containing nucleoside triphosphate hydrolase	LOC_Os12g06920.1	NBS-LRR disease resistance protein, putative, expressed	0.0170396	0.250618	0.0837417	0	0	0	0	0	0	0	0	0	0	0	0
Traes_5BS_F149EFDDB	5BS_2257681	UniRef90_UPI0002B453A6	UPI0002B453A6 related cluster n=1 Tax=unknown RepID=UPI0002B453A6		LOC_Os01g45659.1	expressed protein	0.0490356	0	0	0	0	0	0	0	0	0	0	0	0	0.110315	3.17349
Traes_5BS_B5A6A3EF7	5BS_2289016	sp|Q9T048|DRL27_ARATH	Disease resistance protein	IPR000767 Disease resistance protein, IPR027417 P-loop containing nucleoside triphosphate hydrolase	LOC_Os12g37770.1	RGH1A, putative, expressed	0.469294	0.624571	0.580108	0.832532	1.57938	1.5173	0.691191	1.3399	1.24463	1.07721	1.60226	1.30626	1.09329	0.439773	0.343861
Traes_5BS_2EA0CC1F2	5BS_2290349	sp|Q32RM2|ODPB_ZYGCR	Pyruvate dehydrogenase E1 component subunit beta	IPR005475 Transketolase-like, pyrimidine-binding domain, IPR009014 Transketolase, C-terminal/Pyruvate-ferredoxin oxidoreductase, domain II	LOC_Os12g42230.1	transketolase, putative, expressed	7.22803	7.59113	7.19349	32.982	30.2477	42.8456	15.3273	22.6151	35.8472	13.3583	20.1332	26.5698	23.4708	9.27704	23.584
Traes_5BS_B7F04C1A5	5BS_2294955	sp|Q8VZZ4|AB6C_ARATH	ABC transporter C family member 6	IPR027417 P-loop containing nucleoside triphosphate hydrolase	LOC_Os01g07870.1	ABC transporter family protein, putative, expressed	3.99694	2.80574	3.74235	6.06548	4.54007	5.37529	5.08471	4.28528	7.55656	2.90546	3.60969	5.07018	4.03269	7.19799	4.99229
Traes_1BS_360CD6EDD	1BS_3452703	AT5G03795.1	Exostosin family protein LENGTH=518	IPR004263 Exostosin-like	LOC_Os07g09050.1	exostosin family protein, putative, expressed	0	0	0	0	0	0	0	0	0	0	0	0.0101366	0.280773	0	0.576301
Traes_5BS_4D44AE9D6	5BS_1034	UniRef90_K9QIR6	NAD-dependent epimerase/dehydratase n=1 Tax=Nostoc sp. PCC 7107 RepID=K9QIR6_9NOSO	IPR016040 NADP-binding domain	LOC_Os12g23180.1	3-beta hydroxysteroid dehydrogenase/isomerase family protein, putative, expressed	2.99737	3.26679	3.35931	336.961	446.812	495.777	7.09365	33.3276	482.094	4.52113	14.2459	55.7993	32.2382	4.0224	2.58918
Traes_5BS_F51F454B1	5BS_1306485	sp|P93332|NOD3_MEDTR	Bidirectional sugar transporter N3	IPR004316 SWEET sugar transporter	LOC_Os03g22200.1	nodulin MtN3 family protein, putative, expressed	12.2594	9.07831	10.7291	0.199673	0	0	0.0446551	0	0.026108	0	1.89066	18.8202	0.405899	0	0
Traes_5BS_DD8CB5574	5BS_1459288	AT3G49140.1	Pentatricopeptide repeat PPR superfamily protein LENGTH=499	IPR012349 FMN-binding split barrel	LOC_Os11g34130.1	expressed protein	0.423774	0.361979	0.454526	93.3094	23.2158	14.9916	16.0516	16.6989	35.3058	12.7584	16.6682	8.68749	7.27929	0.591677	0.0217975
Traes_5BS_174531189	5BS_160875	AT2G34650.1	Protein kinase superfamily protein LENGTH=438	IPR011009 Protein kinase-like domain	LOC_Os12g42020.1	AGC_PVPK_like_kin82y.20 - ACG kinases include homologs to PKA, PKG and PKC, expressed	0.281816	0.652398	0.392568	0.147645	0.396961	1.05766	0.725675	0.887441	0.307203	2.54103	1.4289	0.316546	6.19155	0.109266	4.47418
Traes_5BS_A2F164A64	5BS_1723847	AT3G25490.1	Protein kinase family protein LENGTH=433	IPR000742 Epidermal growth factor-like domain, IPR011009 Protein kinase-like domain, IPR025287 Wall-associated receptor kinase galacturonan-binding domain	LOC_Os12g42040.1	OsWAK126 - OsWAK receptor-like protein kinase, expressed	0.0443642	0.0147855	0.0789272	0.0775672	0.233358	0.266752	0.0200151	0.0352314	0.098393	0.0262538	0.0348941	0.0224109	0.0627611	0.0477401	0.0530473
Traes_5BS_007B4073F	5BS_1723847	AT5G02070.1	Protein kinase family protein LENGTH=657	IPR001881 EGF-like calcium-binding domain, IPR011009 Protein kinase-like domain, IPR013320 Concanavalin A-like lectin/glucanase, subgroup, IPR025287 Wall-associated receptor kinase galacturonan-binding domain	LOC_Os12g42070.1	OsWAK129b - OsWAK receptor-like protein kinase, expressed	8.74372	8.14511	8.15217	101.41	127.099	105.275	17.7284	25.1114	78.2277	14.9722	19.3307	20.6739	19.5898	5.73643	22.4494
Traes_5BS_023AB8CF3	5BS_1744919		Unknown protein			nothing found in rice	0	0	0.0615854	1.10226	10.5429	8.68388	0.0473612	0.0511861	0.0234635	0.0476135	0	0.807211	0	2.62309	20.0171
Traes_5BS_6BBFCF0D0	5BS_1744919	AT4G25225.1	unknown protein; LOCATED IN: endomembrane system; BEST Arabidopsis thaliana protein match is: unknown protein . LENGTH=56	IPR027854 Protein of unknown function DUF4535	LOC_Os07g13534.1	expressed protein	1.34599	2.3534	1.8339	1.39538	2.12497	1.87924	1.3618	2.89184	4.06128	1.88959	2.02861	3.57927	2.55326	1.73643	0.654356
Traes_5BS_E4C7132A1	5BS_2230660	sp|O34358|HTRA_BACSU	Serine protease Do-like HtrA	IPR001940 Peptidase S1C, IPR009003 Trypsin-like cysteine/serine peptidase domain	LOC_Os05g05354.1	expressed protein	0	0	0	0	0	0	0	0	0	0	0.102258	1.53198	0.0373123	0	0
Traes_5BS_D61BE9CCB	5BS_2236314		Unknown protein			nothing found in rice	0.835932	2.99839	4.00117	0.830314	1.6998	3.44246	4.07797	1.46739	0.674335	0.585469	2.72741	0.392326	2.43598	3.27614	0.111823
Traes_5BS_8B9295B44	5BS_2238528	sp|Q9FMP0|MD19A_ARATH	Mediator of RNA polymerase II transcription subunit 19a		LOC_Os12g41962.3	nucleolar protein NOP5, putative, expressed	4.17949	1.24206	3.10316	3.81903	1.86605	1.34684	3.03097	2.87252	3.09286	4.53113	3.50416	3.76799	3.37261	4.98266	1.85955
Traes_5BS_33597360E	5BS_2239787	sp|P93332|NOD3_MEDTR	Bidirectional sugar transporter N3	IPR004316 SWEET sugar transporter	LOC_Os03g22200.1	nodulin MtN3 family protein, putative, expressed	2.93463	1.64857	2.74572	25.3607	27.9387	3.13708	4.59881	15.9327	1.62702	2.64203	4.36567	1.80001	0.370416	0	0
Traes_5BS_82C1084B0	5BS_2240505	AT5G62990.1	Ubiquitin carboxyl-terminal hydrolase family protein LENGTH=494	IPR021099 Plant organelle RNA recognition domain	LOC_Os04g24710.1	ubiquitin carboxyl-terminal hydrolase, family 1, putative, expressed	0.49962	0.333306	0.462011	3.76444	4.4849	2.75246	1.0991	1.43805	4.99112	0.941205	1.51232	0.898475	0.597537	0.273217	0.48423
Traes_5BS_F5CC380DC	5BS_2242694	sp|Q9FL33|MCM3_ARATH	DNA replication licensing factor MCM3 homolog	IPR001208 Mini-chromosome maintenance, DNA-dependent ATPase, IPR027417 P-loop containing nucleoside triphosphate hydrolase, IPR027925 MCM N-terminal domain	LOC_Os12g37400.1	MCM7 - Putative minichromosome maintenance MCM complex subunit 7, expressed	26.0343	17.8581	19.5133	12.4738	12.4469	0	46.9349	13.1437	0.0131712	77.8555	9.62564	16.9681	15.4705	3.64516	0.0441472
Traes_5BS_E3A048AAC	5BS_2245617	AT1G15890.1	Disease resistance protein CC-NBS-LRR class family LENGTH=851	IPR002182 NB-ARC, IPR027417 P-loop containing nucleoside triphosphate hydrolase	LOC_Os08g42930.1	disease resistance protein RGA1, putative, expressed	0	0	0	0.0745895	0.530024	0.320595	0	0	0.0776047	0	0	0.0139076	0	0	0
Traes_5BS_8EB3835BD	5BS_2246084	UniRef90_UPI0002B453A6	UPI0002B453A6 related cluster n=1 Tax=unknown RepID=UPI0002B453A6		LOC_Os01g45659.1	expressed protein	0	0	0	0	0	0	0	0	0	0	0	0	0	0	0
Traes_5BS_FD88A5648	5BS_2250909	UniRef90_H2KWU1	Expressed protein n=1 Tax=Oryza sativa subsp. japonica RepID=H2KWU1_ORYSJ	IPR022059 Protein of unknown function DUF3615	LOC_Os12g01620.1	expressed protein	4.41992	8.37578	6.46095	6.19606	6.95539	5.65562	4.78554	8.16405	9.00625	10.6555	10.8799	9.65015	10.0525	6.48983	10.2966
Traes_5BS_F5AFB24CD	5BS_2259837	AT3G46730.1	NB-ARC domain-containing disease resistance protein LENGTH=847	IPR000767 Disease resistance protein, IPR027417 P-loop containing nucleoside triphosphate hydrolase	LOC_Os10g03570.1	RGH1A, putative, expressed	1.08249	1.14007	1.57452	0.301918	0.0418655	0.0862185	0.241945	0.268299	0.0576159	0.18061	0.102536	0.433546	0.427017	0.221087	0.78998
Traes_5BS_43DAF9691	5BS_2259837	UniRef90_M8BHW2	Disease resistance protein RPP13 n=1 Tax=Aegilops tauschii RepID=M8BHW2_AEGTA		LOC_Os10g03570.1	RGH1A, putative, expressed	0.162954	0.127712	0.670734	0.0393733	0.0380368	0.0470807	0.105822	0.0359644	0.124521	0.141528	0.0828643	0.524667	0.201074	0.218446	0.51067
Traes_5BS_3F6023CD6	5BS_2260371	AT1G30330.2	auxin response factor 6 LENGTH=935	IPR003311 AUX/IAA protein, IPR010525 Auxin response factor, IPR015300 DNA-binding pseudobarrel domain	LOC_Os12g41950.1	auxin response factor, putative, expressed	6.38336	5.76915	6.13529	2.09715	4.55416	1.52954	23.2719	16.0126	5.68005	29.8275	15.3258	15.971	15.9262	2.90681	3.66938
Traes_5BS_E5FAD58A8	5BS_2261559	UniRef90_Q6K5Q2	protein n=3 Tax=Oryza RepID=Q6K5Q2_ORYSJ		LOC_Os02g28970.2	expressed protein	0.197595	0.58546	0.402626	0.0691843	0.533516	1.79691	1.28957	0.389989	0.120494	0.771779	1.15652	0.452202	1.17904	0.498857	0.653422
Traes_5BS_CA4ED2F0A	5BS_2265762	AT2G31820.1	Ankyrin repeat family protein LENGTH=662	IPR020683 Ankyrin repeat-containing domain, IPR026961 PGG domain	LOC_Os09g16240.1	expressed protein	0	0	0	1.28509	1.7281	0.0499551	1.1441	0.468206	0.437015	0.0576035	0.22001	0.0195948	0	0	0
Traes_5BS_EA6E33B29	5BS_2270273	AT5G57840.1	HXXXD-type acyl-transferase family protein LENGTH=443	IPR003480 Transferase, IPR023213 Chloramphenicol acetyltransferase-like domain	LOC_Os08g43040.2	transferase family protein, putative, expressed	2.15935	3.65127	2.09788	1.20297	1.14147	0.0166997	1.19992	1.36294	3.36019	2.19407	7.26897	1.65488	1.91231	0.0517605	0
Traes_5BS_36BF82098	5BS_2270956	UniRef90_UPI000234FCDA	UPI000234FCDA related cluster n=1 Tax=unknown RepID=UPI000234FCDA		LOC_Os02g13540.1	expressed protein	0	0	0	0	0	0	0	0	0	0	0	0	3.56723	0.449812	0
Traes_5BS_F8C1EF344	5BS_2274856	sp|Q851W1|SLY1_ORYSJ	SEC1 family transport protein SLY1	IPR001619 Sec1-like protein, IPR027482 Sec1-like, domain 2	LOC_Os03g42320.1	Sec1 family transport protein, putative, expressed	11.0964	10.7525	11.7973	7.81011	4.61111	2.64059	11.8154	12.9312	8.93912	12.6537	15.3914	12.2704	13.0593	6.41577	10.0245
Traes_5BS_2CA038C03	5BS_2275242	AT5G62680.1	Major facilitator superfamily protein LENGTH=616	IPR000109 Proton-dependent oligopeptide transporter family, IPR016196 Major facilitator superfamily domain, general substrate transporter	LOC_Os12g44110.2	ligA, putative, expressed	0.0194066	0.0515882	0.00909972	0.531829	1.53086	2.56027	0.386354	0.856585	2.47051	0.015711	3.55332	2.27674	4.24606	5.01738	0
Traes_5BS_31AC7FC5F	5BS_2277468	UniRef90_Q84SV9	F-box domain containing protein n=3 Tax=Oryza RepID=Q84SV9_ORYSJ		LOC_Os04g02280.1	OsFBX114 - F-box domain containing protein, expressed	0.0183576	0	0	0	0	0	0.0197981	0	0	0	0	0.0207645	0.0899193	0.122859	0
Traes_5BS_ECEDC3B59	5BS_2278844	AT2G24130.1	Leucine-rich receptor-like protein kinase family protein LENGTH=980	IPR001611 Leucine-rich repeat, IPR003591 Leucine-rich repeat, typical subtype, IPR011009 Protein kinase-like domain, IPR013210 Leucine-rich repeat-containing N-terminal, type 2, IPR013320 Concanavalin A-like lectin/glucanase, subgroup	LOC_Os01g05960.1	receptor kinase, putative, expressed	0.0371167	0	0	0	0	0	0	0	0	0.0806836	0	0	0.0459116	0.346362	1.02188
Traes_5BS_9A5DEAB72	5BS_2286217	sp|Q8L7F9|B3GTF_ARATH	Beta-1,3-galactosyltransferase 15	IPR002659 Glycosyl transferase, family 31, IPR008985 Concanavalin A-like lectin/glucanases superfamily	LOC_Os12g41956.1	galactosyltransferase family protein, putative, expressed	3.86163	4.80374	4.48038	2.8889	2.2856	1.17225	4.5798	5.15156	4.10077	4.58089	5.11428	4.20428	2.86562	5.17997	5.7066
Traes_5BS_26A43A8A0	5BS_2287653	sp|Q9LZ57|RL363_ARATH	60S ribosomal protein L36-3	IPR000509 Ribosomal protein L36e	LOC_Os05g38520.4	60S ribosomal protein L36-2, putative, expressed	241.803	176.891	198.856	208.515	117.687	36.2236	224.349	155.234	59.3324	194.158	106.635	106.541	145.413	111.219	238.898
Traes_5BS_A89635EA4	5BS_2289294	UniRef90_UPI0002B453A6	UPI0002B453A6 related cluster n=1 Tax=unknown RepID=UPI0002B453A6		LOC_Os01g45659.1	expressed protein	0.98827	0.667326	0.292451	0	0	0.34932	0.104766	0.373994	0	0	0	0.169382	1.16386	3.93793	56.5127
Traes_5BS_419BCF8CE	5BS_2289471	AT1G05260.1	Peroxidase superfamily protein LENGTH=326	IPR010255 Haem peroxidase	LOC_Os05g04410.1	peroxidase precursor, putative, expressed	41.657	65.9199	50.2065	0	0	0.0257281	0	0	0	0	0	0	0	0	0
Traes_5BS_46788BF6E	5BS_2290844	AT4G10550.3	Subtilase family protein LENGTH=794	IPR015500 Peptidase S8, subtilisin-related	LOC_Os04g03050.1	OsSub34 - Putative Subtilisin homologue, expressed	4.99936	9.2173	11.3003	4.53849	7.1423	1.3246	9.96793	5.08374	25.5779	0.889119	3.19114	3.17884	0	0	0
Traes_5BS_06F7D0060	5BS_2294147	sp|Q9LUN4|CHX19_ARATH	Cation/H+ antiporter 19	IPR006153 Cation/H+ exchanger, IPR014729 Rossmann-like alpha/beta/alpha sandwich fold	LOC_Os12g42200.1	ATCHX, putative, expressed	0.0633774	0.83156	0.561078	0	0	0	0.00681447	0	0	0	0	0	0.00771133	0	0.019541
Traes_5BS_7525DE870	5BS_2294171	AT3G50660.1	Cytochrome P450 superfamily protein LENGTH=513	IPR001128 Cytochrome P450	LOC_Os10g23180.1	cytochrome P450, putative, expressed	0.0423182	0.216451	0.146731	0.0425041	0.0571699	0.131959	0.0455902	0.410421	0.177086	0.106703	0.423286	0.804486	1.1662	0.11009	0.469791
Traes_5BS_19010BBF8	5BS_2294931	AT1G61870.1	pentatricopeptide repeat 336 LENGTH=408	IPR002885 Pentatricopeptide repeat	LOC_Os12g42120.1	PPR repeat containing protein, expressed	0.0868796	0.0422861	0	0.0524075	0.0630805	0.0313074	0.0468879	0.0597421	0.0959991	0.164611	0.0275691	0.17264	0.0799349	0.0242355	0.0845093
Traes_5BS_F78EF3C39	5BS_271733	AT1G58807.1	Disease resistance protein CC-NBS-LRR class family LENGTH=1017	IPR002182 NB-ARC, IPR027417 P-loop containing nucleoside triphosphate hydrolase	LOC_Os08g43010.1	disease resistance RPP13-like protein 1, putative, expressed	0	0	0	0	0.0304959	0	0	0	0	0	0	0	0	0	0
Traes_5BS_D0E007A8E	5BS_361776	AT5G03795.1	Exostosin family protein LENGTH=518	IPR004263 Exostosin-like	LOC_Os07g09050.1	exostosin family protein, putative, expressed	0.0716475	0.00865349	0.0503223	0.0215745	0.031044	0.0128759	0.105995	0.00981923	0	0.0773239	0.045388	0.945406	0.687466	0.59878	4.20864
Traes_5BS_CFBE4B8F1	5BS_405067	AT5G27000.1	kinesin 4 LENGTH=987	IPR001752 Kinesin, motor domain, IPR010544 Kinesin-related conserved domain, IPR027417 P-loop containing nucleoside triphosphate hydrolase, IPR027640 Kinesin-like protein	LOC_Os03g39020.1	Kinesin motor domain domain containing protein, expressed	8.17921	5.03101	7.10705	6.90523	3.05995	0.0579278	11.3665	1.94318	0.150816	11.7944	3.53678	1.91443	4.51369	0.785811	0.00776228

## Sheet: QKb.cim-6AS
Gene ID	Contig ID	MIPS annotation Hit ID	MIPS annotation Description	MIPS annotation Interpro ID	Rice annotation Hit ID	Rice annotation Description	root_Z10	root_Z13	root_Z39	leaf_Z10	leaf_Z23	leaf_Z71	stem_Z30	stem_Z32	stem_Z65	spike_Z32	spike_Z39	spike_Z65	grain_Z71	grain_Z75	grain_Z85
Traes_6AS_2AA3C8CDE	6AS_1126520	sp|O16102|CHD3_DROME	Chromodomain-helicase-DNA-binding protein 3	IPR016197 Chromo domain-like, IPR027417 P-loop containing nucleoside triphosphate hydrolase	LOC_Os02g02050.1	SNF2 family N-terminal domain containing protein, expressed	1.25883	0.659381	1.25783	0.739497	1.03488	0.654428	2.67709	1.11331	0.795814	4.64231	1.91861	3.36029	4.35254	2.02893	1.80964
Traes_6AS_6C330B811	6AS_4341747	sp|Q39214|RPM1_ARATH	Disease resistance protein RPM1	IPR000767 Disease resistance protein, IPR027417 P-loop containing nucleoside triphosphate hydrolase	LOC_Os08g42700.1	resistance protein, putative, expressed	0.128888	0.292529	1.02721	0	0.0385031	0	0.0736166	0.0974038	0.149224	0.271706	0.414802	0.835	0.44683	0.102289	0.199393
Traes_6AS_CBC883522	6AS_4353236	sp|Q9LMP1|WAK2_ARATH	Wall-associated receptor kinase 2	IPR000742 Epidermal growth factor-like domain, IPR025287 Wall-associated receptor kinase galacturonan-binding domain	LOC_Os02g02120.1	OsWAK11 - OsWAK receptor-like protein kinase, expressed	1.41939	2.69611	2.79562	0.222496	1.66932	4.64781	0.521502	0.61695	0.146694	0.0708924	0.168363	0.702598	1.19665	0.891226	0.605128
Traes_6AS_95AD220F5	6AS_4359475	AT3G50120.1	Plant protein of unknown function DUF247 LENGTH=531	IPR004158 Protein of unknown function DUF247, plant	LOC_Os11g34090.1	plant protein of unknown function domain containing protein, expressed	2.57971	0.836222	1.16659	0.0241208	0	0	0.172606	0.0439834	0	0	0	0	0	0	0
Traes_6AS_9B4BB70A5	6AS_4359475	sp|Q9H6B9|EPHX3_HUMAN	Epoxide hydrolase 3	IPR000073 Alpha/beta hydrolase fold-1, IPR000639 Epoxide hydrolase-like	LOC_Os12g43970.1	hydrolase, alpha/beta fold family domain containing protein, expressed	0	1.23628	0.321589	0.0406788	1.57972	6.68003	0.214332	0.15003	0.173066	0.0495064	0	0.086224	0	0.0510128	0.0785293
Traes_6AS_A1C85A20B1	6AS_4359475	AT3G02130.1	receptor-like protein kinase 2 LENGTH=1151	IPR011009 Protein kinase-like domain	LOC_Os02g02140.1	receptor protein kinase CLAVATA1 precursor, putative, expressed	1.30516	4.04372	4.54462	0.224806	0.0589538	0	1.44362	0.782237	0	0.073319	0.388654	0.0382831	0.0268086	0	0
Traes_6AS_D1FB64A8B	6AS_4360298		Unknown protein		LOC_Os01g34780.2	protein binding protein, putative, expressed	15.6066	7.48356	9.8349	7.15409	6.39988	5.95812	11.6284	10.4491	7.48845	18.5559	9.90893	11.2119	8.99353	9.27959	19.2423
Traes_6AS_0F0809F96	6AS_4362449	AT5G42650.1	allene oxide synthase LENGTH=518	IPR001128 Cytochrome P450	LOC_Os02g02000.1	cytochrome P450, putative, expressed	0.0365276	0.0532288	0	14.4442	8.88245	33.9264	1.52329	2.55377	8.556	0.763978	4.58952	5.30011	1.90895	1.07198	0.199832
Traes_6AS_9C46FA129	6AS_4363269	sp|Q3M6L5|CH602_ANAVT	60 kDa chaperonin 2	IPR002423 Chaperonin Cpn60/TCP-1, IPR027409 GroEL-like apical domain, IPR027413 GroEL-like equatorial domain	LOC_Os02g01280.1	T-complex protein, putative, expressed	0.508369	0.231674	0.820057	0	0.508311	0	0.838551	0	0	0.0346807	0.0486318	0	0	0.540076	0.0207146
Traes_6AS_95E320D93	6AS_4363269	UniRef90_Q6YZC6	Cation exchanger-like protein n=4 Tax=Oryza RepID=Q6YZC6_ORYSJ	IPR019150 Vesicle transport protein, Use1	LOC_Os08g42110.1	expressed protein	1.25501	0.83293	1.35464	1.07604	0.668094	0.865532	1.27881	2.3775	1.02062	1.16538	2.12068	2.24342	1.50523	0.757424	1.62213
Traes_6AS_C7D8A86571	6AS_4367424	UniRef90_Q2R2I1	Retrotransposon protein, putative, unclassified n=1 Tax=Oryza sativa subsp. japonica RepID=Q2R2I1_ORYSJ	IPR013103 Reverse transcriptase, RNA-dependent DNA polymerase	LOC_Os05g51730.1	retrotransposon protein, putative, Ty1-copia subclass, expressed	0	0	0	0	0	0	0	0	0	0	0	0	0	0	0
Traes_6AS_28E13FAEA	6AS_4367690	sp|Q9FNN7|PP371_ARATH	Pentatricopeptide repeat-containing protein	IPR002885 Pentatricopeptide repeat	LOC_Os03g25380.1	pentatricopeptide, putative, expressed	0.144894	0.140345	0.174077	0.0952451	0.26682	0.0947686	0.29084	0.144586	0.239603	0.469617	0.0667961	0.399898	0.152812	0.117476	0.305886
Traes_6AS_8CE75E342	6AS_4375387	AT2G33170.1	Leucine-rich repeat receptor-like protein kinase family protein LENGTH=1124	IPR001611 Leucine-rich repeat, IPR003591 Leucine-rich repeat, typical subtype, IPR013210 Leucine-rich repeat-containing N-terminal, type 2	LOC_Os02g02140.1	receptor protein kinase CLAVATA1 precursor, putative, expressed	0.510356	1.46429	1.60843	0.00830478	0.0159235	0	0.741653	0.30229	0	0.0148785	0.331946	0.0461977	0.00839394	0	0
Traes_6AS_36BCCE63D	6AS_4375638	AT4G34980.1	subtilisin-like serine protease 2 LENGTH=764	IPR015500 Peptidase S8, subtilisin-related, IPR023827 Peptidase S8, subtilisin, Asp-active site, IPR023828 Peptidase S8, subtilisin, Ser-active site	LOC_Os03g31630.1	OsSub29 - Putative Subtilisin homologue, expressed	0	0	0	0	0	0	0	0	0	0	0	0	1.08884	0	0
Traes_6AS_0A910ECF7	6AS_4379340	sp|Q1LZA0|PIGB_BOVIN	GPI mannosyltransferase 3	IPR005599 GPI mannosyltransferase	LOC_Os01g39810.1	Alg9-like mannosyltransferase protein, putative, expressed	2.4939	1.68829	2.33032	1.68913	1.66173	0.904453	3.459	2.58889	1.95822	3.02613	2.87129	2.34348	1.52598	0.821192	0.976967
Traes_6AS_98F14BDD1	6AS_4379340	AT3G25490.1	Protein kinase family protein LENGTH=433	IPR011009 Protein kinase-like domain	LOC_Os02g02120.1	OsWAK11 - OsWAK receptor-like protein kinase, expressed	2.10034	1.90899	3.36733	0.395825	1.15398	3.76056	0.706221	0.647849	0.0732772	0.0475406	0	0.0820479	0.0543447	0	0
Traes_6AS_3A487E68F	6AS_4392356	AT2G28250.1	Protein kinase superfamily protein LENGTH=565	IPR011009 Protein kinase-like domain	LOC_Os02g02040.6	protein kinase, putative, expressed	0	0	0	0	0	0	0	0	0	0	0	0	0	0	0
Traes_6AS_CC0058CB4	6AS_4394781	sp|Q9FJ41|GDL85_ARATH	GDSL esterase/lipase	IPR001087 Lipase, GDSL	LOC_Os02g01980.1	GDSL-like lipase/acylhydrolase, putative, expressed	0.0604056	0.0796832	0.098083	0.142244	0.196863	0.122422	0.177341	0.144578	0.144423	0.38937	28.4761	0.252529	0.0870754	0.0367226	0.01698
Traes_6AS_293B61D8C	6AS_4394781	UniRef90_UPI000234FC3F	UPI000234FC3F related cluster n=1 Tax=unknown RepID=UPI000234FC3F		LOC_Os02g01970.1	expressed protein	0.571714	0.845799	0.544137	1.72026	1.71455	0.504408	1.63136	0.887315	1.00859	2.34907	4.94357	1.36988	0.817561	0.706909	0.285918
Traes_6AS_C63A6B49C	6AS_4396349	sp|Q9LMN7|WAK5_ARATH	Wall-associated receptor kinase 5		LOC_Os02g02120.1	OsWAK11 - OsWAK receptor-like protein kinase, expressed	7.55834	7.93929	8.6644	1.08998	3.39962	10.4043	1.58416	1.09612	0.0942729	0.0321923	0.358027	0.638058	0.0731176	0	0.390061
Traes_6AS_3ECEA185C	6AS_4396349	sp|Q39191|WAK1_ARATH	Wall-associated receptor kinase 1	IPR025287 Wall-associated receptor kinase galacturonan-binding domain	LOC_Os02g02120.1	OsWAK11 - OsWAK receptor-like protein kinase, expressed	0.551739	1.32044	0.718588	0.199019	1.51805	3.73181	0.334463	0.830425	0.560209	0.419887	0.571714	1.57841	0.825999	0.0489068	1.16328
Traes_6AS_CA94C8157	6AS_4401814	sp|O65351|SUBL_ARATH	Subtilisin-like protease	IPR015500 Peptidase S8, subtilisin-related, IPR023828 Peptidase S8, subtilisin, Ser-active site	LOC_Os01g58240.1	OsSub6 - Putative Subtilisin homologue, expressed	8.08538	5.73695	4.98149	4.729	12.6519	5.581	5.08078	24.9356	5.86116	0.188437	1.65179	2.58556	4.88136	1.49592	0.132905
Traes_6AS_F23158B25	6AS_4401814	sp|Q6ESF0|GL24_ORYSJ	Germin-like protein 2-4	IPR001929 Germin	LOC_Os02g32980.1	Cupin domain containing protein, expressed	10.9941	15.2675	11.792	3.62076	16.7588	6.98748	2.451	2.51672	1.64367	0.38529	3.142	1.97348	20.8643	3.4059	3.05401
Traes_6AS_BF9259EB6	6AS_4405185	AT3G25490.1	Protein kinase family protein LENGTH=433	IPR000742 Epidermal growth factor-like domain, IPR011009 Protein kinase-like domain, IPR025287 Wall-associated receptor kinase galacturonan-binding domain	ChrUn.fgenesh.mRNA.57	expressed protein	0.442153	0.123662	0.0765359	0.716122	0.523873	0	5.09232	3.55841	0.364545	3.1349	2.59147	3.13089	7.97075	0.622513	0.286495
Traes_6AS_E02218FC7	6AS_4411894	sp|Q43292|RL372_ARATH	60S ribosomal protein L37-2	IPR001569 Ribosomal protein L37e, IPR011332 Ribosomal protein, zinc-binding domain	LOC_Os02g02130.1	ribosomal protein L37, putative, expressed	58.1507	83.9224	84.7403	56.7456	49.4877	17.798	68.5128	51.2614	25.4929	66.6681	36.7217	43.6155	52.2549	27.0968	32.0795
Traes_6AS_C7D8A8657	6AS_4418156	UniRef90_Q2R2I1	Retrotransposon protein, putative, unclassified n=1 Tax=Oryza sativa subsp. japonica RepID=Q2R2I1_ORYSJ	IPR013103 Reverse transcriptase, RNA-dependent DNA polymerase	LOC_Os05g51730.1	retrotransposon protein, putative, Ty1-copia subclass, expressed	0	0	0	0	0	0	0	0	0	0	0	0	0	0	0
Traes_6AS_1C7ED8EA2	6AS_4427385	AT3G25490.1	Protein kinase family protein LENGTH=433	IPR011009 Protein kinase-like domain	LOC_Os02g02120.1	OsWAK11 - OsWAK receptor-like protein kinase, expressed	2.21687	2.01835	3.57517	0.417937	1.2195	3.9715	0.745931	0.684321	0.0775203	0.0502127	0	0.0868935	0.0574488	0	0
Traes_6AS_F5093BB46	6AS_4429237	AT5G42650.1	allene oxide synthase LENGTH=518		LOC_Os02g02000.1	cytochrome P450, putative, expressed	0.0766955	0	0	14.2545	13.5862	42.4748	1.59404	2.9967	10.9223	0.588835	4.70644	6.40305	1.74377	0.516491	0.37061
Traes_6AS_4F4F4AC7D	6AS_569746	sp|O75400|PR40A_HUMAN	Pre-mRNA-processing factor 40 homolog A	IPR001202 WW domain, IPR027237 Pre-mRNA-processing protein PRP40		nothing found in rice	9.12759	6.81749	9.16582	6.23278	6.51942	4.54103	12.9493	5.33007	4.87537	16.0781	10.7897	12.0962	9.17903	8.3267	8.58006

## Sheet: QKb.cim-3BS1
Gene ID	Contig ID	MIPS annotation Hit ID	MIPS annotation Description	MIPS annotation Interpro ID	Rice annotation Hit ID	Rice annotation Description	root_Z10	root_Z13	root_Z39	leaf_Z10	leaf_Z23	leaf_Z71	stem_Z30	stem_Z32	stem_Z65	spike_Z32	spike_Z39	spike_Z65	grain_Z71	grain_Z75	grain_Z85
Traes_3B_38C076808	3B_10358068		Unknown protein			nothing found in rice	0.886849	0.146238	0.349452	1.193	1.33204	0.142834	1.82071	1.91168	1.01728	2.09481	0.878991	0.63553	0	0	0
Traes_3B_55B471F65	3B_10493299	UniRef90_UPI000234EDF7	UPI000234EDF7 related cluster n=1 Tax=unknown RepID=UPI000234EDF7		LOC_Os04g35210.1	Leucine Rich Repeat family protein, expressed	0	0	0	0.0435016	0.155887	0	0.252952	0.663191	0	0.664611	0.0915579	0	0	0	0
Traes_3B_E735811B8	3B_10537085	sp|Q9T048|DRL27_ARATH	Disease resistance protein		LOC_Os04g35210.1	Leucine Rich Repeat family protein, expressed	0	0	0	0.266223	0.0931729	0	1.21233	0.485453	0.126529	2.43208	0.814799	0.363844	0	0.0895399	0
Traes_3B_5FFE204BC	3B_10620459	sp|O22193|PUB4_ARATH	U-box domain-containing protein 4	IPR006911 Armadillo repeat-containing domain, IPR016024 Armadillo-type fold	LOC_Os01g02200.1	armadillo/beta-catenin repeat family protein, putative, expressed	16.7027	8.88925	6.89156	2.90529	5.8824	12.1502	5.18986	9.95161	11.6777	7.27213	7.81958	10.4435	32.2915	5.3732	20.8736
Traes_3B_12425CD41	3B_10640143	AT2G29870.1	Aquaporin-like superfamily protein LENGTH=139	IPR000425 Major intrinsic protein, IPR023271 Aquaporin-like	LOC_Os01g02190.1	aquaporin protein, putative, expressed	0.0266291	0.0739309	0.0144495	0	0	0	0	0	0	0.264079	136.004	0	0	0	0
Traes_3B_0EA0FFEA4	3B_10646524	AT1G65680.1	expansin B2 LENGTH=273	IPR007118 Expansin/Lol pI, IPR014733 Barwin-like endoglucanase	LOC_Os03g01270.1	expansin precursor, putative, expressed	0	0	0	0.0292649	0	0	0	0	0	0	0	0.0552312	0.92344	0	0
Traes_3B_1B523D215	3B_10699774	sp|Q9T048|DRL27_ARATH	Disease resistance protein	IPR000767 Disease resistance protein, IPR012336 Thioredoxin-like fold, IPR027417 P-loop containing nucleoside triphosphate hydrolase	LOC_Os12g31160.1	MLA10, putative, expressed	2.17694	4.09721	4.12068	0.810801	3.04422	2.40012	5.68899	5.04566	7.10778	1.02778	1.36569	1.02917	0	0.0951352	0.0164283
Traes_3B_97AD3EBA1	3B_10712045	sp|Q9SXZ2|FT_ARATH	Protein FLOWERING LOCUS T	IPR008914 Phosphatidylethanolamine-binding protein PEBP	LOC_Os06g30370.1	osMFT1 MFT-Like1 homologous to Mother of FT and TFL1 gene; contains Pfam profile PF01161: Phosphatidylethanolamine-binding protein, expressed	0	0	0	0	0	0	0	0	0	0	0	0	0	4.87512	0
Traes_3B_6434A8AA5	3B_10718483		Unknown protein		LOC_Os01g02150.1	sulfated surface glycoprotein 185 precursor, putative, expressed	10.3532	16.6143	12.72	7.58086	7.55931	2.29249	8.99457	3.85743	5.66454	1.54886	20.6241	10.755	17.3773	3.06662	4.47603
Traes_3B_3351E062B	3B_10718683	AT4G01070.1	UDP-Glycosyltransferase superfamily protein LENGTH=480	IPR002213 UDP-glucuronosyl/UDP-glucosyltransferase	LOC_Os11g38650.1	UDP-glucoronosyl/UDP-glucosyl transferase, putative, expressed	4.43259	26.5758	16.536	1.76773	3.80212	8.48437	7.84198	21.5545	62.4921	4.37001	9.97713	15.2632	7.05745	6.45116	0.562961
Traes_3B_100F68277	3B_10723590	AT3G18070.1	beta glucosidase 43 LENGTH=501	IPR013781 Glycoside hydrolase, catalytic domain	LOC_Os07g46280.2	Os7bglu26 - beta-mannosidase/glucosidase/exoglucanase, expressed	0	0	0	0	0	0	0	0	0	0	0	0	0	0	0
Traes_3B_DCD3965E6	3B_10735215	sp|Q9SJB4|GDL34_ARATH	GDSL esterase/lipase	IPR001087 Lipase, GDSL	LOC_Os06g43044.1	GDSL-like lipase/acylhydrolase, putative, expressed	0	0	0	0.43565	0.152505	0	1.44478	0.0801492	0	2.83872	8.0877	0.354973	0.385101	0	0
Traes_3B_6E28B451A	3B_10761139	AT3G50120.1	Plant protein of unknown function DUF247 LENGTH=531	IPR004158 Protein of unknown function DUF247, plant	LOC_Os08g30520.1	plant protein of unknown function domain containing protein, expressed	0	0.438375	0	0	0.71544	4.88595	0	0	0	0	0	0	0	0	0
Traes_3B_C7311D239	3B_10761320	AT5G08250.1	Cytochrome P450 superfamily protein LENGTH=488	IPR001128 Cytochrome P450	LOC_Os03g04530.1	cytochrome P450, putative, expressed	0	0	0	0.0184123	0.432566	1.61517	0.106883	5.57165	10.3991	0.0164888	0.406714	20.2673	0.0279164	0.0340687	0.0235807
Traes_3B_607315E21	3B_10761320	AT1G33120.1	Ribosomal protein L6 family LENGTH=194	IPR000702 Ribosomal protein L6	LOC_Os09g31180.1	ribosomal protein L6, putative, expressed	37.8271	50.1409	43.8316	61.2849	53.8173	15.6548	51.8289	40.306	28.6874	49.1491	37.9641	44.2754	55.3734	17.9313	74.0849
Traes_3B_8E820A790	3B_10761727	AT5G53390.1	O-acyltransferase WSD1-like family protein LENGTH=486	IPR004255 O-acyltransferase, WSD1, N-terminal, IPR009721 O-acyltransferase, WSD1, C-terminal	LOC_Os01g56360.1	wax synthase, putative, expressed	0.0505121	2.04238	1.77699	0.425277	2.04721	20.3842	2.0686	36.933	171.613	0.367234	21.5161	172.152	2.48358	0.518352	0
Traes_3B_1E57A34C8	3B_10762904	AT5G38560.1	Protein kinase superfamily protein LENGTH=681	IPR011009 Protein kinase-like domain, IPR013320 Concanavalin A-like lectin/glucanase, subgroup	LOC_Os01g02040.1	retrotransposon protein, putative, unclassified, expressed	8.00761	5.20719	5.69259	3.27344	3.20652	1.41318	7.78835	19.4648	4.20829	9.45902	10.7343	6.87771	15.8702	5.04394	4.35261
Traes_3B_592CE6F7F	3B_10762904	sp|O32177|FADA_BACSU	3-ketoacyl-CoA thiolase	IPR002155 Thiolase, IPR016039 Thiolase-like	LOC_Os01g02020.1	acetyl-CoA acetyltransferase, cytosolic, putative, expressed	6.24044	9.60985	7.88328	4.40145	3.51737	8.03704	5.29576	10.5369	6.63866	7.72377	8.23792	13.8684	12.1182	9.29828	31.3667
Traes_3B_E248CE7BB	3B_10762978	UniRef90_C7J1C7	protein n=4 Tax=Oryza sativa RepID=C7J1C7_ORYSJ		LOC_Os08g39570.1	Leucine Rich Repeat family protein, expressed	0.124624	0.0579503	0.0910556	0.481486	0.406847	0.0436856	0.0805021	0.208012	0.607056	0.302677	0.454735	0.125025	0	0.209783	0
Traes_3B_B6AFFEC05	3B_10763447	sp|Q8K2T8|PAF1_MOUSE	RNA polymerase II-associated factor 1 homolog	IPR007133 RNA polymerase II-associated, Paf1	LOC_Os08g06070.1	ELF7, putative, expressed	15.3936	10.1501	11.2746	8.73307	10.0918	6.09386	18.9758	11.0185	6.6298	20.8126	11.0364	13.2093	13.759	7.6228	26.3701
Traes_3B_19CBE78D9	3B_10766015	AT1G18850.1	unknown protein; FUNCTIONS IN: molecular_function unknown; INVOLVED IN: biological_process unknown; LOCATED IN: nucleolus; EXPRESSED IN: 22 plant structures; EXPRESSED DURING: 13 growth stages; Has 40 Blast hits to 40 proteins in 13 species: Archae - 0; Bacteria - 0; Metazoa - 0; Fungi - 0; Plants - 40; Viruses - 0; Other Eukaryotes - 0 source: NCBI BLink. LENGTH=399		LOC_Os01g02170.1	expressed protein	13.7852	29.8093	28.8817	15.0945	15.3514	3.71952	23.4357	13.8272	4.26654	25.5971	12.0899	14.4258	10.6777	6.31633	30.4877
Traes_3B_B4E2CD1E5	3B_10775714	sp|Q9T048|DRL27_ARATH	Disease resistance protein	IPR000767 Disease resistance protein, IPR027417 P-loop containing nucleoside triphosphate hydrolase	LOC_Os08g14830.1	NB-ARC domain containing protein, expressed	6.27952	5.59399	6.02736	1.78322	3.98192	1.04076	12.5752	17.1819	6.85105	3.49021	4.17267	1.44497	0.728637	0.64043	0.478919
Traes_3B_3D8688B33	3B_1148013	AT4G19050.1	NB-ARC domain-containing disease resistance protein LENGTH=1201		LOC_Os04g35210.1	Leucine Rich Repeat family protein, expressed	0.304163	0.245439	0.179279	0.412348	0.395994	0.0911711	0.928093	0.681552	0.889982	1.17748	0.54623	0.227792	0	0.0282554	0
Traes_3B_50B2F97EB	3B_10443713	AT5G64700.1	nodulin MtN21 /EamA-like transporter family protein LENGTH=359	IPR000620 Drug/metabolite transporter	LOC_Os05g01570.1	auxin-induced protein 5NG4, putative, expressed	0	0	0	0	0	0	0	0	0	0	0	0	0	0	0
Traes_3B_B2704C5D81	3B_10516735	UniRef90_M8APV1	Pectinesterase inhibitor n=1 Tax=Aegilops tauschii RepID=M8APV1_AEGTA	IPR006501 Pectinesterase inhibitor domain	LOC_Os01g02070.1	invertase/pectin methylesterase inhibitor family protein, putative, expressed	0	0	0	0	0	0	0	0	0	0	0	0	8.16735	0.826108	0
Traes_3B_BED2B0056	3B_10545376	UniRef90_C7IXD7	protein n=3 Tax=Oryza RepID=C7IXD7_ORYSJ	IPR003822 Paired amphipathic helix	LOC_Os01g01970.1	expressed protein	8.13722	14.9615	11.1635	6.86908	6.68946	6.14693	8.17544	13.1694	15.6784	13.8097	19.1644	19.2488	14.0934	19.8654	29.6529
Traes_3B_2709DD2C9	3B_10610462		Unknown protein			nothing found in rice	0.733216	1.87209	1.05034	0	0	0	0.15888	0.162005	0	0	0	0	0	0	0
Traes_3B_66F2AE052	3B_10695357	AT5G24080.1	Protein kinase superfamily protein LENGTH=470	IPR011009 Protein kinase-like domain	LOC_Os01g02310.1	expressed protein	0	0	0	0	0.091586	0.112263	0	0	0	0	0	0	0	0	0
Traes_3B_67E88295A	3B_10757414	AT1G68750.1	phosphoenolpyruvate carboxylase 4 LENGTH=1032	IPR021135 Phosphoenolpyruvate carboxylase	LOC_Os01g02050.1	phosphoenolpyruvate carboxylase, putative, expressed	0	0	0	0	0	0	0	0	0	0.00937362	0	10.5468	0.0317568	0	0
Traes_3B_61C43499B	3B_10761328	sp|Q5BKN5|CD123_XENTR	Cell division cycle protein 123 homolog	IPR009772 D123		nothing found in rice	4.6112	7.59089	8.22385	1.26212	1.5042	2.2442	2.44606	1.81626	1.1596	4.09801	2.72548	3.30579	2.67378	1.7557	5.06154
Traes_3B_0D6720765	3B_10761328	UniRef90_Q8S6T7	HAT family dimerisation domain containing protein, expressed n=1 Tax=Oryza sativa subsp. japonica RepID=Q8S6T7_ORYSJ	IPR008906 HAT dimerisation domain, C-terminal, IPR012337 Ribonuclease H-like domain, IPR025525 Domain of unknown function DUF4413	LOC_Os01g02100.2	transposon protein, putative, unclassified, expressed	1.23347	0.930291	1.00936	0.853186	0.812922	0.510069	1.22052	0.919341	0.827123	1.98734	0.980783	1.43728	1.38482	10.9827	2.4948
Traes_3B_7F2D986A7	3B_10763494	AT2G27490.1	dephospho-CoA kinase family LENGTH=232	IPR001977 Dephospho-CoA kinase, IPR027417 P-loop containing nucleoside triphosphate hydrolase	LOC_Os01g25880.1	dephospho-CoA kinase, putative, expressed	19.3493	18.7659	15.827	7.89825	6.82867	8.72911	17.9207	21.1699	10.9884	17.285	12.8508	27.8141	22.8423	9.50936	20.9825
Traes_3B_84DD55C12	3B_10763494	AT3G23090.1	TPX2 targeting protein for Xklp2 protein family LENGTH=338	IPR027329 TPX2, C-terminal domain	LOC_Os11g38010.1	targeting protein for Xklp2, putative, expressed	13.7041	8.7309	10.48	13.4964	15.7237	0.1062	9.23349	9.35668	448.058	0.136936	13.4911	16.5946	39.1194	0.219431	0
Traes_3B_0A9908AE4	3B_1450822	UniRef90_C7J1C7	protein n=4 Tax=Oryza sativa RepID=C7J1C7_ORYSJ		LOC_Os08g39570.1	Leucine Rich Repeat family protein, expressed	0.134913	0	0	0.163706	0.159801	0.294406	0.66275	0.0751385	0.0883095	0.812331	0.172316	0.0807834	0	0	0
Traes_3B_37A6E38A6	3B_5511610	UniRef90_C7J1C7	protein n=4 Tax=Oryza sativa RepID=C7J1C7_ORYSJ		LOC_Os08g39570.1	Leucine Rich Repeat family protein, expressed	0.0636918	0.24793	0.12211	0.128059	0.394538	0.0917973	0.458261	0.256909	0.509205	0.459665	0.269462	0.144562	0	0	0
Traes_3B_55B913FD2	3B_10458486	AT5G20280.1	sucrose phosphate synthase 1F LENGTH=1043		LOC_Os08g20660.2	sucrose-phosphate synthase, putative, expressed	6.16799	9.33265	10.3309	6.72028	7.54998	3.76023	16.5344	12.7649	21.2903	13.7226	24.0284	25.2374	20.0743	27.1479	15.4345
Traes_3B_1B2767D52	3B_10497708	AT1G23480.1	cellulose synthase-like A3 LENGTH=556		LOC_Os08g33740.1	CSLA11 - cellulose synthase-like family A, expressed	0.154615	1.58284	2.36076	0	0	0	0	0	0	0	0	0	0	0	0
Traes_3B_5C85183D2	3B_10503511	sp|Q01IS8|INV3_ORYSI	Beta-fructofuranosidase, insoluble isoenzyme 3	IPR001362 Glycoside hydrolase, family 32, IPR008985 Concanavalin A-like lectin/glucanases superfamily, IPR023296 Glycosyl hydrolase, five-bladed beta-propellor domain	LOC_Os04g33720.1	glycosyl hydrolases, putative, expressed	0.177688	0.443373	0.340006	0	0	0.137753	0	0	0	0	0	0.145708	0.0835621	0.213505	0.889549
Traes_3B_C036DB884	3B_10525917	sp|Q39152|FACR1_ARATH	Fatty acyl-CoA reductase 1	IPR016040 NADP-binding domain, IPR026055 Fatty acyl-CoA reductase	LOC_Os08g20200.1	male sterility protein, putative, expressed	29.9369	32.6953	39.3778	0.313426	0.811515	0.0465293	0.612108	0.165616	0.0626152	0	0	0.108837	0	0	0
Traes_3B_77E338D18	3B_10525917	AT1G66910.1	Protein kinase superfamily protein LENGTH=666	IPR011009 Protein kinase-like domain, IPR013320 Concanavalin A-like lectin/glucanase, subgroup	LOC_Os01g02300.1	receptor kinase ORK10, putative, expressed	0.544503	1.12667	2.26386	0.083548	1.31285	0.161546	0.452756	0.295604	2.353	1.15818	0	0.749002	1.11662	0	0
Traes_3B_3F6764629	3B_10525917	AT5G53390.1	O-acyltransferase WSD1-like family protein LENGTH=486	IPR004255 O-acyltransferase, WSD1, N-terminal	LOC_Os01g56360.1	wax synthase, putative, expressed	19.6158	27.1867	29.4862	0.56205	0.970383	0.514882	0.804874	0.30421	0.36594	0	0.132034	0.119278	0	0	0
Traes_3B_75D07880C	3B_10592842	AT5G24080.1	Protein kinase superfamily protein LENGTH=470	IPR011009 Protein kinase-like domain	LOC_Os04g23700.1	lectin protein kinase family protein, putative, expressed	0	0	0	0	0	0	0	0	0	0	0	0	0	0	0
Traes_3B_89F6ACF89	3B_10595081	sp|Q01IS8|INV3_ORYSI	Beta-fructofuranosidase, insoluble isoenzyme 3	IPR001362 Glycoside hydrolase, family 32, IPR008985 Concanavalin A-like lectin/glucanases superfamily, IPR023296 Glycosyl hydrolase, five-bladed beta-propellor domain	LOC_Os04g33720.1	glycosyl hydrolases, putative, expressed	0	0	0	0	0	0	0	0	0	0	0	0	0	0	0.0176446
Traes_3B_A0648CEE6	3B_10618984		Unknown protein			nothing found in rice	0	0	0	0	0	0	0	0	0.0162111	0	0	5.97868	0	0	0
Traes_3B_630DD22BF	3B_10633031	UniRef90_UPI000234E3A0	UPI000234E3A0 related cluster n=1 Tax=unknown RepID=UPI000234E3A0	IPR001810 F-box domain	LOC_Os10g04700.1	OsFBX361 - F-box domain containing protein, expressed	13.176	14.8869	15.1796	8.01443	22.4997	11.8736	13.7826	23.175	22.9105	7.47145	10.1026	25.0219	15.8485	4.44225	43.6887
Traes_3B_D49EBA705	3B_10657778	AT1G61870.1	pentatricopeptide repeat 336 LENGTH=408	IPR002885 Pentatricopeptide repeat	LOC_Os07g42354.1	PPR repeat domain containing protein, putative, expressed	0.273862	1.11805	0.844276	0.199254	1.2065	0.125255	1.19299	0.458771	0.401537	1.61103	1.00451	1.30002	0.349263	0.649314	0.517409
Traes_3B_887BC3882	3B_10667814	sp|Q9SXZ2|FT_ARATH	Protein FLOWERING LOCUS T	IPR008914 Phosphatidylethanolamine-binding protein PEBP	LOC_Os12g13030.1	osFTL7 FT-Like7 homologous to Flowering Locus T gene; contains Pfam profile PF01161: Phosphatidylethanolamine-binding protein, expressed	0	0	0	0	0	0	0	0	0	0	0	0	0	0.121352	0
Traes_3B_A748952F3	3B_10675422	AT1G19730.1	Thioredoxin superfamily protein LENGTH=119	IPR005746 Thioredoxin, IPR012336 Thioredoxin-like fold	LOC_Os07g08840.1	thioredoxin, putative, expressed	0	5.37261	4.39447	0.745132	28.0639	39.0245	3.32056	6.7382	0.0426995	0	0.600294	6.68164	0	0	0
Traes_3B_AED69AC73	3B_10676437	AT4G25310.1	2-oxoglutarate 2OG and FeII-dependent oxygenase superfamily protein LENGTH=353	IPR005123 Oxoglutarate/iron-dependent dioxygenase, IPR027443 Isopenicillin N synthase-like	LOC_Os03g63900.1	1-aminocyclopropane-1-carboxylate oxidase 2, putative, expressed	0	0	0	0	0	0	0	0	0	0	0	0	0.0735275	5.72834	0
Traes_3B_678B0DAC5	3B_10691131	UniRef90_R7WGL2	E3 ubiquitin-protein ligase SINA-like 10 n=1 Tax=Aegilops tauschii RepID=R7WGL2_AEGTA			nothing found in rice	0.297935	0.434922	0.754875	0.564804	0.568509	0.276049	1.424	0.983272	0.295515	2.67243	1.56661	0.531351	0.182704	0.664854	0.264894
Traes_3B_7D5E931E6	3B_10714794	AT1G22700.1	Tetratricopeptide repeat TPR-like superfamily protein LENGTH=301	IPR011990 Tetratricopeptide-like helical	LOC_Os10g32300.1	tetratricopeptide repeat domain containing protein, expressed	0	0	0	0	0	0	0	0	0	0	0	0	0	0	0
Traes_3B_25121009B	3B_10724824	sp|Q9SXZ2|FT_ARATH	Protein FLOWERING LOCUS T	IPR008914 Phosphatidylethanolamine-binding protein PEBP	LOC_Os12g13030.1	osFTL7 FT-Like7 homologous to Flowering Locus T gene; contains Pfam profile PF01161: Phosphatidylethanolamine-binding protein, expressed	0	0	0	0	0.0642223	0.0397907	0	0.0303848	3.79514	0	0	0	0	0	0
Traes_3B_44B2D94FE	3B_10728581	AT1G23480.1	cellulose synthase-like A3 LENGTH=556		LOC_Os08g33740.1	CSLA11 - cellulose synthase-like family A, expressed	2.43369	1.36212	2.31346	0	0	0	0	0	0	0	0	0	0	0	0
Traes_3B_4BBF52526	3B_10730620	AT1G19730.1	Thioredoxin superfamily protein LENGTH=119	IPR005746 Thioredoxin, IPR012336 Thioredoxin-like fold	LOC_Os07g08840.1	thioredoxin, putative, expressed	0	6.72645	5.96344	0.283363	7.01359	22.3091	2.67797	4.36047	0.149996	0	0.29821	3.80339	0	0	0
Traes_3B_A6E2892FD	3B_10730620	UniRef90_Q653R5	protein n=2 Tax=Oryza sativa subsp. japonica RepID=Q653R5_ORYSJ		LOC_Os09g38660.1	expressed protein	0	0	0	0	0.144824	0	0.339595	0	0	1.00045	0.95776	0	0	0	0
Traes_3B_EC5660CE0	3B_10734783	AT4G12730.1	FASCICLIN-like arabinogalactan 2 LENGTH=403	IPR000782 FAS1 domain	LOC_Os02g26290.1	fasciclin-like arabinogalactan protein 8 precursor, putative, expressed	0	0.0428119	0	0	0	0	0	0	0	0	0	83.6981	0.26976	0	0
Traes_3B_8D85D1E9F	3B_10745858	AT1G22700.1	Tetratricopeptide repeat TPR-like superfamily protein LENGTH=301	IPR011990 Tetratricopeptide-like helical	LOC_Os10g32300.1	tetratricopeptide repeat domain containing protein, expressed	0.672125	0	0	2.88152	1.643	1.49025	0.558256	0	3.53851	0.185708	0	1.53995	0.219945	0.760488	0
Traes_3B_3A70D33A6	3B_10758248	AT4G00340.1	receptor-like protein kinase 4 LENGTH=818	IPR011009 Protein kinase-like domain, IPR013320 Concanavalin A-like lectin/glucanase, subgroup, IPR025287 Wall-associated receptor kinase galacturonan-binding domain	LOC_Os01g02300.1	receptor kinase ORK10, putative, expressed	0.559248	1.38901	0.944427	0.876381	1.53186	1.30585	1.75874	2.12289	2.30953	2.99475	2.68244	3.77986	1.6372	1.04962	0.441689
Traes_3B_59C388BAF	3B_10758249	sp|Q9FIX3|PP407_ARATH	Pentatricopeptide repeat-containing protein	IPR002885 Pentatricopeptide repeat	LOC_Os07g42354.1	PPR repeat domain containing protein, putative, expressed	0.3594	0.430121	0.498849	0.523691	1.15492	0.241469	1.22501	0.743025	0.362346	1.45737	1.47099	1.6613	0.379221	0.69532	0.454491
Traes_3B_19E2B71CE	3B_10758565	AT1G63340.1	Flavin-containing monooxygenase family protein LENGTH=424	IPR020946 Flavin monooxygenase-like	LOC_Os07g02140.1	flavin-containing monooxygenase family protein, putative, expressed	13.1451	44.8255	24.6956	2.41537	1.83744	0.696247	2.25429	4.02884	1.19901	0.113628	2.8542	0.165176	0.385022	0.0938361	0
Traes_3B_7457254EC	3B_10759596	AT5G24080.1	Protein kinase superfamily protein LENGTH=470	IPR001938 Thaumatin, IPR011009 Protein kinase-like domain, IPR013320 Concanavalin A-like lectin/glucanase, subgroup	LOC_Os01g02310.1	expressed protein	0	0	0	0	0	0.0433398	0	0	0	0	0	0	0	0	0
Traes_3B_CEFFC957A	3B_10759596	AT5G24080.1	Protein kinase superfamily protein LENGTH=470	IPR011009 Protein kinase-like domain	LOC_Os04g23700.1	lectin protein kinase family protein, putative, expressed	0	0	0	0.618763	8.78493	7.81567	0	0	3.132	0	0	1.04218	0.175723	0.0583152	0
Traes_3B_6C649664D	3B_10761230	sp|Q9C9M0|SINL4_ARATH	E3 ubiquitin-protein ligase SINA-like 4	IPR004162 Seven-in-absentia protein, sina, IPR013083 Zinc finger, RING/FYVE/PHD-type	LOC_Os01g55640.1	seven in absentia protein family protein, putative, expressed	0.960517	0.827913	0.499972	1.18411	1.39378	0.462243	3.59943	1.97335	0.545758	5.37977	3.18457	1.18019	0.434968	1.08388	1.05873
Traes_3B_FA385BFDD	3B_10764427	sp|Q9SXZ2|FT_ARATH	Protein FLOWERING LOCUS T	IPR008914 Phosphatidylethanolamine-binding protein PEBP	LOC_Os12g13030.1	osFTL7 FT-Like7 homologous to Flowering Locus T gene; contains Pfam profile PF01161: Phosphatidylethanolamine-binding protein, expressed	0	0	0	0	0.0957481	0	0	0	0.0351011	0	0	0	0	0	0
Traes_3B_1B2549655	3B_10764428	sp|Q9SXZ2|FT_ARATH	Protein FLOWERING LOCUS T	IPR008914 Phosphatidylethanolamine-binding protein PEBP	LOC_Os12g13030.1	osFTL7 FT-Like7 homologous to Flowering Locus T gene; contains Pfam profile PF01161: Phosphatidylethanolamine-binding protein, expressed	0	0	0	0	0.287244	0	0	0	0.175506	0	0	0	0	0	0
Traes_3B_35D6F6CE7	3B_10764492	AT5G20280.1	sucrose phosphate synthase 1F LENGTH=1043	IPR001296 Glycosyl transferase, family 1, IPR006380 Sucrose-phosphate synthase	LOC_Os08g20660.2	sucrose-phosphate synthase, putative, expressed	10.4479	20.5182	17.7924	11.6404	12.9406	9.15294	25.818	36.6552	44.9774	24.7135	43.3134	42.2654	36.8214	25.4152	33.0765
Traes_3B_258E29040	3B_10770071	AT1G65680.1	expansin B2 LENGTH=273	IPR007118 Expansin/Lol pI, IPR014733 Barwin-like endoglucanase	LOC_Os03g01270.1	expansin precursor, putative, expressed	0	0	0	0	0	0	0	0	0	0	0	4.03975	45.6925	0	0
Traes_3B_13720B359	3B_10773591	sp|Q39152|FACR1_ARATH	Fatty acyl-CoA reductase 1	IPR016040 NADP-binding domain, IPR026055 Fatty acyl-CoA reductase	LOC_Os08g20200.1	male sterility protein, putative, expressed	0	0	0	0	0	0	0	0	0.0137886	0	0	81.5744	0	0	0
Traes_3B_DDEAAC42F	3B_10774988	sp|Q39152|FACR1_ARATH	Fatty acyl-CoA reductase 1	IPR026055 Fatty acyl-CoA reductase	LOC_Os08g20200.2	male sterility protein, putative, expressed	0.151289	0	0.149809	1.1431	0.530898	0	0	0	0	0	0	0	0	0	0
Traes_3B_06F016F06	3B_10774988	sp|Q7XBQ9|RGA2_SOLBU	Disease resistance protein RGA2	IPR027417 P-loop containing nucleoside triphosphate hydrolase	LOC_Os10g04540.1	expressed protein	0.0427221	0.110417	0.579207	0	0	0	0	0	0	0	0	0	0	0	0
Traes_3B_721A780C8	3B_8200870	UniRef90_Q5Z8C7	protein n=3 Tax=Oryza RepID=Q5Z8C7_ORYSJ		LOC_Os01g24340.1	expressed protein	0.0196388	0	0	0	0.740495	104.199	0	0	0	0	0	0.00730546	0.0159318	0	0
Traes_3B_4DFA25F19	3B_9470514	AT4G00340.1	receptor-like protein kinase 4 LENGTH=818	IPR011009 Protein kinase-like domain, IPR013320 Concanavalin A-like lectin/glucanase, subgroup	LOC_Os01g02350.1	receptor-like kinase ARK1AS, putative, expressed	0.0669496	0.154553	0.342219	3.39247	2.66056	2.53508	0.907121	1.99809	2.48156	0.964127	0.927825	0.896908	0.388946	1.39671	0.0824578

## Sheet: QKb.cim-3BS2
Gene ID	Contig ID	MIPS annotation Hit ID	MIPS annotation Description	MIPS annotation Interpro ID	Rice annotation Hit ID	Rice annotation Description	root_Z10	root_Z13	root_Z39	leaf_Z10	leaf_Z23	leaf_Z71	stem_Z30	stem_Z32	stem_Z65	spike_Z32	spike_Z39	spike_Z65	grain_Z71	grain_Z75	grain_Z85
Traes_3B_4539F2346	3B_10395967	sp|Q01IS8|INV3_ORYSI	Beta-fructofuranosidase, insoluble isoenzyme 3	IPR001362 Glycoside hydrolase, family 32, IPR008985 Concanavalin A-like lectin/glucanases superfamily, IPR023296 Glycosyl hydrolase, five-bladed beta-propellor domain	LOC_Os04g33720.1	glycosyl hydrolases, putative, expressed	0	0	0	0	0	0	0	0	0	0	0	0	0	0	0.0580763
Traes_3B_9769F92BC	3B_10427996	AT4G38970.1	fructose-bisphosphate aldolase 2 LENGTH=398	IPR000741 Fructose-bisphosphate aldolase, class-I, IPR013785 Aldolase-type TIM barrel	LOC_Os01g02880.1	fructose-bisphospate aldolase isozyme, putative, expressed	104.981	156.825	129.692	38.1057	37.3528	35.5083	86.3742	140.718	141.712	40.447	93.8829	127.262	109.244	38.3241	39.0059
Traes_3B_90535BAF7	3B_10589130	sp|Q8H038|KATAM_ORYSJ	Xyloglucan galactosyltransferase KATAMARI1 homolog	IPR004263 Exostosin-like	LOC_Os10g32080.1	xyloglucan galactosyltransferase KATAMARI1, putative, expressed	0.440516	1.495	0.665876	0.0409363	0	0	0.183432	0	0	0	0	0	0	0.0757047	0.159418
Traes_3B_A13C1B585	3B_10622103	UniRef90_Q2R263	Retrotransposon protein, putative, unclassified n=1 Tax=Oryza sativa subsp. japonica RepID=Q2R263_ORYSJ	IPR000477 Reverse transcriptase	LOC_Os10g23150.1	retrotransposon protein, putative, unclassified, expressed	0	0	0	0	0	0	0	0	0	0	0	0	0	0	0
Traes_3B_8B44192E6	3B_10628756	sp|Q5R874|DHX9_PONAB	ATP-dependent RNA helicase A	IPR001650 Helicase, C-terminal, IPR007502 Helicase-associated domain, IPR011709 Domain of unknown function DUF1605, IPR014001 Helicase, superfamily 1/2, ATP-binding domain, IPR014720 Double-stranded RNA-binding domain, IPR027417 P-loop containing nucleoside triphosphate hydrolase	LOC_Os01g02884.1	ATP-dependent RNA helicase DHX36, putative, expressed	5.9754	6.51394	7.04868	5.34405	6.20826	7.1423	8.40048	5.73879	6.69568	11.1545	7.8838	13.6412	9.66632	3.56872	17.0741
Traes_3B_17E92C1EA	3B_10633276	AT2G26710.1	Cytochrome P450 superfamily protein LENGTH=520	IPR001128 Cytochrome P450	LOC_Os03g25480.1	cytochrome P450, putative, expressed	0	0	0	0	0	34.8965	0	0.840075	85.434	0	0.084134	36.1664	0.553341	1.67712	0
Traes_3B_6F540DE65	3B_10647321	sp|Q8L7G3|CRK7_ARATH	Cysteine-rich receptor-like protein kinase 7	IPR002902 Gnk2-homologous domain	LOC_Os10g17960.1	TKL_IRAK_DUF26-lc.26 - DUF26 kinases have homology to DUF26 containing loci, expressed	0	0	0.0179689	0.0454322	0.327906	2.16895	0	0	2.50286	0	0	0.127935	0	0	0
Traes_3B_A3C7F46ED	3B_10698670	sp|Q8H038|KATAM_ORYSJ	Xyloglucan galactosyltransferase KATAMARI1 homolog	IPR004263 Exostosin-like	LOC_Os10g32080.1	xyloglucan galactosyltransferase KATAMARI1, putative, expressed	1.02449	1.7441	1.64393	0	0	0	0.256327	0.174257	0	0	0	0	0	0.088101	0.496049
Traes_3B_32B49B4F7	3B_10758001	AT2G29550.1	tubulin beta-7 chain LENGTH=449	IPR000217 Tubulin	LOC_Os01g18050.1	tubulin/FtsZ domain containing protein, putative, expressed	0	0.0236728	0	0	0	0	0	0	0	0	0.616658	0	0	0	0
Traes_3B_74CCCCD88	3B_10758001	UniRef90_M8BYX8	E3 ubiquitin-protein ligase SINA-like protein 10 n=3 Tax=Triticeae RepID=M8BYX8_AEGTA	IPR008974 TRAF-like	LOC_Os01g03170.1	seven in absentia protein family protein, expressed	0	0	0	0	0	0	0.0420668	0	0	0.853462	0.923991	1.67761	2.1743	0	0
Traes_3B_AFADAD03B	3B_10761117	UniRef90_UPI000234E3A4	UPI000234E3A4 related cluster n=1 Tax=unknown RepID=UPI000234E3A4	IPR021950 Transcription factor Spt20	LOC_Os01g02860.1	expressed protein	0.00910403	0	0	0	0	0	0.00979557	0.0299505	0	0.378378	0.230747	1.09007	0.854402	0.487065	0.0703086
Traes_3B_A24CD77B7	3B_10761164	AT4G34210.1	SKP1-like 11 LENGTH=152	IPR001232 SKP1 component	LOC_Os09g36830.1	Skp1 family, dimerisation domain containing protein, expressed	0	0	0	0	0	0	0	0	0	0	0	0	0	0	0
Traes_3B_601B500B5	3B_10772944	AT1G10370.1	Glutathione S-transferase family protein LENGTH=227	IPR010987 Glutathione S-transferase, C-terminal-like, IPR012336 Thioredoxin-like fold	LOC_Os10g38600.1	glutathione S-transferase GSTU6, putative, expressed	2.71159	8.21299	6.41033	0.0218924	0	0	0	0.0099641	0	0.00980806	0	0.010171	0	0.0405067	0

## Sheet: QKb.cim-4AS1
Gene ID	Contig ID	cM	MIPS annotation Hit ID	MIPS annotation Description	MIPS annotation Interpro ID	Rice annotation Hit ID	Rice annotation Description	root_Z10	root_Z13	root_Z39	leaf_Z10	leaf_Z23	leaf_Z71	stem_Z30	stem_Z32	stem_Z65	spike_Z32	spike_Z39	spike_Z65	grain_Z71	grain_Z75	grain_Z85
Traes_4AS_940A76D821	4AS_1147238	57.601	sp|Q9ZUT5|PP191_ARATH	Pentatricopeptide repeat-containing protein	IPR002885 Pentatricopeptide repeat, IPR011990 Tetratricopeptide-like helical	LOC_Os03g17510.1	pentatricopeptide, putative, expressed	0.800949	1.41004	1.19407	0.743489	0.757236	0.366824	1.54587	0.598166	0.379367	1.57314	0.52721	1.09409	0.897231	0.199654	0.458686
Traes_4AS_B84F047C9	4AS_2236630	57.601	UniRef90_M8BMT1	Protein STIP1-like protein n=1 Tax=Aegilops tauschii RepID=M8BMT1_AEGTA			nothing found in rice	0	0	0	0	0	0	0	0	0	0	0	0	0	0	0
Traes_4AS_B8D420074	4AS_2275385	57.601	AT3G54950.1	patatin-like protein 6 LENGTH=488	IPR016035 Acyl transferase/acyl hydrolase/lysophospholipase	LOC_Os03g14950.1	PLA IIIA/PLP7, putative, expressed	2.43208	7.02306	3.68445	0.599772	0.876493	1.21043	4.37935	2.26236	1.23176	2.15095	2.27496	2.90297	1.1303	0.812681	12.9408
Traes_4AS_3BA48342F	4AS_2474050	57.601	UniRef90_Q10NR6	Expressed protein n=4 Tax=Oryza RepID=Q10NR6_ORYSJ	IPR021410 The fantastic four family	LOC_Os03g15530.1	expressed protein	1.95921	5.77609	3.04331	7.95444	10.8061	16.6596	15.5646	20.3707	12.7349	23.5257	5.50479	7.47643	1.02636	3.31615	4.19772
Traes_4AS_DD16F89E7	4AS_2489530	57.601	sp|Q9S7Y1|BH030_ARATH	Transcription factor bHLH30	IPR011598 Myc-type, basic helix-loop-helix bHLH domain	LOC_Os03g15440.1	basic helix-loop-helix, putative, expressed	0.523804	2.42388	1.40114	0.184407	0.120986	0.011587	1.04886	0.212002	0.0503514	0.478191	0.449169	0.0540676	0.00981477	0.0538647	0.0746158
Traes_4AS_D6E6B310D	4AS_2576822	57.601		Unknown protein		LOC_Os03g13930.1	OsSub28 - Putative Subtilisin homologue, expressed	1.22065	1.84749	1.47634	0.463608	0.896357	0.655267	3.89021	2.15657	0.889938	7.34963	4.78999	4.38301	6.2046	2.64995	1.9154
Traes_4AS_FBF823A68	4AS_2792131	57.601	AT3G14980.1	Acyl-CoA N-acyltransferase with RING/FYVE/PHD-type zinc finger protein LENGTH=1189	IPR016181 Acyl-CoA N-acyltransferase	LOC_Os07g49290.1	PHD finger family protein, putative, expressed	8.23902	4.34148	5.70002	7.60731	5.17024	2.64464	10.9345	7.66042	5.60311	15.9856	11.0575	10.686	16.7884	11.0962	2.31212
Traes_4AS_C26C94D1A	4AS_2792131	57.601	sp|Q6PDQ2|CHD4_MOUSE	Chromodomain-helicase-DNA-binding protein 4	IPR008395 Agenet-like domain, IPR013083 Zinc finger, RING/FYVE/PHD-type, IPR014002 Tudor-like, plant	LOC_Os07g49290.1	PHD finger family protein, putative, expressed	2.93261	1.64579	2.15674	2.85137	2.34141	0.982232	4.95938	1.90949	1.47266	6.74486	4.35692	5.36988	6.30425	4.91982	0.706742
Traes_4AS_745A8385E	4AS_3111786	57.601	sp|P40069|IMB4_YEAST	Importin subunit beta-4	IPR016024 Armadillo-type fold	LOC_Os03g15540.1	HEAT repeat family protein, putative, expressed	10.1477	7.82353	9.02974	4.72597	8.20421	2.66572	17.2758	8.52987	5.83959	14.4928	11.1022	9.25408	6.91044	3.3524	5.83696
Traes_4AS_6E6C9CC37	4AS_315691	57.601	AT3G11320.1	Nucleotide-sugar transporter family protein LENGTH=308	IPR004853 Triose-phosphate transporter domain	LOC_Os03g17740.1	transporter, putative, expressed	56.6552	49.3902	51.5594	23.6663	23.0413	14.2468	42.7507	77.4404	32.2816	28.5316	56.0995	41.3651	70.2242	27.6165	8.87601
Traes_4AS_CC36B67F4	4AS_315691	57.601	AT1G58470.1	RNA-binding protein 1 LENGTH=360	IPR012677 Nucleotide-binding, alpha-beta plait	LOC_Os03g17760.1	RNA recognition motif containing protein, putative, expressed	12.8303	11.9331	18.9961	10.8838	4.17396	0	16.0768	13.0669	0.0176141	3.25613	2.69439	0.707349	1.25804	1.41218	0.0440338
Traes_4AS_1A305B13B	4AS_3431866	57.601	AT1G12530.1	unknown protein; BEST Arabidopsis thaliana protein match is: unknown protein . LENGTH=193		LOC_Os03g12720.1	expressed protein	5.22276	3.84385	4.88917	4.20091	3.16707	2.16511	5.18505	4.47632	4.48309	4.79886	3.81443	4.86195	5.35964	3.93091	8.60213
Traes_4AS_D30C2EF68	4AS_3541096	57.601	AT3G14370.1	Protein kinase superfamily protein LENGTH=480	IPR011009 Protein kinase-like domain, IPR011993 Pleckstrin homology-like domain	LOC_Os03g14840.1	AGC_PVPK_like_kin82y.8 - ACG kinases include homologs to PKA, PKG and PKC, expressed	2.22548	2.96533	3.26074	0.670305	0.920919	0.0470709	3.35858	2.57295	0	1.01302	0.470073	0.159054	0.0665296	0.58362	0.101193
Traes_4AS_FF38617E5	4AS_3987988	57.601	AT5G02100.1	Oxysterol-binding family protein LENGTH=453	IPR000648 Oxysterol-binding protein	LOC_Os03g16690.1	oxysterol-binding protein, putative, expressed	72.8619	59.1865	64.8166	32.4311	30.2146	39.6749	45.4023	47.6842	31.8358	47.8195	61.6072	51.6082	64.0631	31.7434	21.3053
Traes_4AS_513DFF78C	4AS_3989588	57.601	sp|Q03033|EF1A_WHEAT	Elongation factor 1-alpha	IPR009001 Translation elongation factor EF1A/initiation factor IF2gamma, C-terminal	LOC_Os03g08050.1	elongation factor Tu, putative, expressed	181.511	210.715	161.364	192.294	194.266	99.3797	221.324	230.622	126.825	265.43	175.623	247.746	229.657	140.801	193.171
Traes_4AS_C68517AC8	4AS_4401039	57.601	UniRef90_UPI000234E061	UPI000234E061 related cluster n=1 Tax=unknown RepID=UPI000234E061	IPR028226 Protein LIN37	LOC_Os03g13190.1	transposon protein, putative, unclassified, expressed	0	0	0	0	0.163217	0	0.594663	0	0	0	0	0	0	0	0
Traes_4AS_C7091C4ED	4AS_458363	57.601	sp|Q94B71|OBE3_ARATH	Protein OBERON 3	IPR004082 Protein OBERON	LOC_Os03g13590.1	potyvirus VPg interacting protein, putative, expressed	26.1967	22.5067	24.8092	6.46106	11.1864	16.743	11.8714	18.85	6.89481	26.1602	15.6921	10.7088	20.071	23.1998	14.2904
Traes_4AS_5828A4E4D	4AS_4644580	57.601	AT2G39970.1	Mitochondrial substrate carrier family protein LENGTH=331	IPR018108 Mitochondrial substrate/solute carrier, IPR023395 Mitochondrial carrier domain	LOC_Os03g15860.1	mitochondrial carrier protein, putative, expressed	16.0328	13.9622	14.9817	7.45721	7.7443	5.59152	9.0017	15.6572	13.7667	11.4802	18.5179	20.1123	19.0586	4.77013	9.18365
Traes_4AS_2718699A7	4AS_5477049	57.601	AT2G01940.3	C2H2-like zinc finger protein LENGTH=446	IPR013087 Zinc finger C2H2-type/integrase DNA-binding domain	LOC_Os03g13400.1	ZOS3-06 - C2H2 zinc finger protein, expressed	0.242882	0.472025	0.356448	0.180252	0.162574	0	1.03777	0.287543	0	0.646806	1.01929	0.898481	0.594946	0.0416809	0.058046
Traes_4AS_E7A9AE1E8	4AS_5626481	57.601	sp|Q10Q07|NNJA1_ORYSJ	Ninja-family protein	IPR012463 Ninja	LOC_Os03g11550.1	protein of unknown function DUF1675 domain containing protein, expressed	0	0	0	0	0	0	0	0	0	0	0	0	0.734075	1.97949	0
Traes_4AS_27D390988	4AS_5897465	57.601		Unknown protein		LOC_Os03g11670.1	pentatricopeptide repeat domain containing protein, putative, expressed	0	0	4.69376	2.32628	0.790358	0	0.693387	0.688067	1.0325	0	3.01793	0.934742	0	2.85551	0
Traes_4AS_E2A56F1FE	4AS_5897465	57.601	AT2G41940.1	zinc finger protein 8 LENGTH=257	IPR007087 Zinc finger, C2H2	LOC_Os03g11680.1	ZOS3-05 - C2H2 zinc finger protein, expressed	0.026579	0	0.0125476	0.448442	0.215367	0	1.2501	1.46607	0.816977	0.236907	0.101088	0.0448348	0.259675	0.207416	0
Traes_4AS_65318F160	4AS_5898011	57.601	AT5G05840.1	Protein of unknown function DUF620 LENGTH=439	IPR006873 Protein of unknown function DUF620	LOC_Os03g16060.1	expressed protein	2.48187	10.0085	6.19996	1.31027	1.27957	0.327247	4.35075	4.06576	0.500803	1.48643	13.7733	2.17215	0.559934	0.141088	0.0768826
Traes_4AS_E8F020056	4AS_5898011	57.601	AT2G29510.1	Protein of unknown function DUF3527 LENGTH=839	IPR021916 Protein of unknown function DUF3527	LOC_Os03g16070.2	expressed protein	4.02413	3.61886	3.96489	3.41813	4.52059	1.88532	9.80149	7.85525	2.41414	15.7842	12.0076	9.69838	9.83137	5.91418	1.51457
Traes_4AS_CB1A8B581	4AS_5898470	57.601	AT4G18040.1	eukaryotic translation initiation factor 4E LENGTH=235	IPR001040 Translation Initiation factor eIF- 4e, IPR023398 Translation Initiation factor eIF- 4e-like domain	LOC_Os03g15590.1	eukaryotic translation initiation factor, putative, expressed	31.7244	23.3089	24.5697	23.361	17.08	19.7447	46.0035	37.6725	11.968	43.9779	36.9718	32.2662	28.799	23.5208	55.3435
Traes_4AS_FA7E65184	4AS_5900929	57.601	sp|Q6R0E3|TRP5_ARATH	Telomere repeat-binding protein 5	IPR009057 Homeodomain-like	LOC_Os03g16700.4	initiator-binding protein, putative, expressed	15.3412	19.0461	21.5256	6.30846	9.05358	18.768	8.41933	15.0339	5.94779	8.51163	17.5333	25.3889	16.2342	8.74339	5.57227
Traes_4AS_5E781B12B	4AS_5901715	57.601	sp|Q6NUV0|RB3GP_DANRE	Rab3 GTPase-activating protein catalytic subunit	IPR026147 Rab3 GTPase-activating protein catalytic subunit	LOC_Os03g18440.1	expressed protein	11.5124	8.34548	10.0984	6.73569	7.8065	7.2031	9.00064	10.7621	7.99919	11.0804	15.4596	9.69765	11.5854	6.63672	5.10661
Traes_4AS_F2525DB4F	4AS_5909202	57.601	AT5G24080.1	Protein kinase superfamily protein LENGTH=470	IPR000858 S-locus glycoprotein, IPR001480 Bulb-type lectin domain, IPR003609 Apple-like, IPR011009 Protein kinase-like domain, IPR013320 Concanavalin A-like lectin/glucanase, subgroup	LOC_Os01g66610.1	serine/threonine-protein kinase receptor precursor, putative, expressed	0	0	0	0	0.0305532	0.038018	0.0189676	0.00966418	0	0.0190258	0	0	0	0	0.01361
Traes_4AS_13CE9F8B7	4AS_5909300	57.601	AT3G55530.1	RING/U-box superfamily protein LENGTH=273	IPR013083 Zinc finger, RING/FYVE/PHD-type	LOC_Os03g16570.1	zinc finger, C3HC4 type domain containing protein, expressed	5.06524	3.59305	3.10959	2.79392	7.66791	3.88652	3.55288	8.09659	3.3312	6.47196	5.8882	4.99648	5.98689	5.63061	3.47923
Traes_4AS_312C47A21	4AS_5925239	57.601	AT4G24230.6	acyl-CoA-binding domain 3 LENGTH=366	IPR014352 FERM/acyl-CoA-binding protein, 3-helical bundle	LOC_Os03g14000.1	acyl CoA binding protein, putative, expressed	9.7857	7.88333	8.27167	3.61234	4.61041	5.6867	7.72616	9.34536	12.1728	8.55625	12.04	12.4786	6.63782	6.96506	4.42329
Traes_4AS_3ABF977A1	4AS_5925465	57.601	UniRef90_Q0DTP3	protein n=2 Tax=Oryza sativa RepID=Q0DTP3_ORYSJ	IPR028226 Protein LIN37	LOC_Os03g13190.1	transposon protein, putative, unclassified, expressed	7.91706	1.64607	3.508	4.18756	2.27052	2.75179	5.60913	4.92201	3.40791	12.1655	5.5202	6.34289	10.5943	4.5926	1.01719
Traes_4AS_38E64EC24	4AS_5925465	57.601	AT5G06730.1	Peroxidase superfamily protein LENGTH=358	IPR010255 Haem peroxidase	LOC_Os03g13180.1	peroxidase precursor, putative, expressed	1.2637	11.2671	6.25459	0	0.0370756	0.0230304	0.137929	1.01917	0	0.017294	0	0.0541337	0.430396	0.0713522	0.0496152
Traes_4AS_4935EA969	4AS_5925878	57.601	UniRef90_B6TTJ7	Thaumatin-like protein 1 n=2 Tax=Zea mays RepID=B6TTJ7_MAIZE		LOC_Os03g14050.1	thaumatin-like protein 1 precursor, putative, expressed	10.0708	12.9102	16.9906	2.18785	2.26401	0.760882	5.0101	15.4372	0.417267	11.4356	3.65981	6.59079	12.3369	4.79579	3.03211
Traes_4AS_9A1DC1B62	4AS_5926147	57.601	AT3G12345.1	unknown protein; LOCATED IN: chloroplast; Has 35333 Blast hits to 34131 proteins in 2444 species: Archae - 798; Bacteria - 22429; Metazoa - 974; Fungi - 991; Plants - 531; Viruses - 0; Other Eukaryotes - 9610 source: NCBI BLink. LENGTH=186		LOC_Os06g28950.1	expressed protein	0.24926	0.498653	0.398873	14.8644	11.8233	17.6242	1.69573	1.31757	11.18	0.858885	0.908808	1.95852	1.95248	0.486408	2.53616
Traes_4AS_6582F91A3	4AS_5926147	57.601	UniRef90_Q10N52	Expressed protein n=2 Tax=Oryza sativa subsp. japonica RepID=Q10N52_ORYSJ		LOC_Os03g17410.1	expressed protein	6.02693	10.2573	11.4172	2.88359	7.00831	12.9631	7.42444	7.38384	5.05406	11.7601	7.14051	5.43232	6.0567	10.6382	2.46693
Traes_4AS_01089088F	4AS_5926875	57.601	AT2G23450.2	Protein kinase superfamily protein LENGTH=708	IPR011009 Protein kinase-like domain, IPR013320 Concanavalin A-like lectin/glucanase, subgroup	LOC_Os03g12470.1	OsWAK25 - OsWAK receptor-like protein kinase, expressed	1.14568	2.19819	1.29142	0.759149	1.90161	4.8279	0.616468	0.574436	0.115837	0.571267	0.564556	0.378719	3.28169	0.28516	0.5698
Traes_4AS_4EC8658B4	4AS_5926875	57.601	sp|Q3SZI7|COG6_BOVIN	Conserved oligomeric Golgi complex subunit 6	IPR010490 Conserved oligomeric Golgi complex subunit 6	LOC_Os03g12460.1	conserved oligomeric complex COG6 family protein, expressed	11.2974	9.12957	9.61756	6.60081	5.09065	4.24991	13.4338	10.0307	7.97147	10.8852	16.9303	12.2169	11.0242	5.80037	7.16413
Traes_4AS_D6F5D705F	4AS_5926875	57.601	sp|Q8R0G9|NU133_MOUSE	Nuclear pore complex protein Nup133	IPR007187 Nucleoporin, Nup133/Nup155-like, C-terminal, IPR014908 Nucleoporin, Nup133/Nup155-like, N-terminal, IPR015943 WD40/YVTN repeat-like-containing domain	LOC_Os03g12450.1	nucleoporin, putative, expressed	6.06412	8.99382	8.40762	3.58901	4.25469	4.06651	9.75752	9.42929	4.5153	13.1039	11.1747	11.9321	10.4453	4.3571	8.34045
Traes_4AS_749EC4A61	4AS_5926890	57.601	sp|Q84Q77|HS17A_ORYSJ	17.9 kDa class I heat shock protein	IPR008978 HSP20-like chaperone	LOC_Os03g16020.1	hsp20/alpha crystallin family protein, putative, expressed	1.49573	2.36611	2.17929	0.491268	1.43683	3.54622	2.70634	5.39164	1.66741	3.85912	6.55402	5.10733	7.59793	4.72709	11.0872
Traes_4AS_72BEF89AC	4AS_5927184	57.601	sp|O49686|PYR1_ARATH	Abscisic acid receptor PYR1	IPR019587 Polyketide cyclase/dehydrase, IPR023393 START-like domain	LOC_Os03g18600.1	cyclase/dehydrase family protein, putative, expressed	18.2727	21.3043	16.662	5.38668	1.44687	1.25948	1.64106	0.269753	0.370113	0.0758567	0.0830715	0.481965	0.205833	1.0331	0
Traes_4AS_243421FB8	4AS_5927219	57.601	sp|Q84Q77|HS17A_ORYSJ	17.9 kDa class I heat shock protein	IPR008978 HSP20-like chaperone	LOC_Os03g16020.1	hsp20/alpha crystallin family protein, putative, expressed	0	0.15112	0	0.354489	0.0401054	2.88901	0.0186459	0.0950209	0.0217642	0.0187031	0	2.69617	9.27035	307.216	53.1464
Traes_4AS_EA69372B7	4AS_5927411	57.601	sp|Q9SKY8|HSP7H_ARATH	Heat shock 70 kDa protein 8	IPR013126 Heat shock protein 70 family	LOC_Os03g11910.2	DnaK family protein, putative, expressed	0.0256614	0.644514	0.40022	0.844794	0.0691718	2.37326	0.358891	2.04425	2.5555	0.193842	0.0433475	1.87046	20.9163	115.101	52.5134
Traes_4AS_7258345F9	4AS_5927411	57.601	AT4G02050.1	sugar transporter protein 7 LENGTH=513	IPR005828 General substrate transporter, IPR016196 Major facilitator superfamily domain, general substrate transporter	LOC_Os03g11900.1	transporter family protein, putative, expressed	10.498	4.54265	5.371	0.0369487	3.33248	12.0448	0.111607	0.448534	0	0.0405739	0.259119	0.198065	2.33599	0.193701	0.0159595
Traes_4AS_9270310E4	4AS_5927821	57.601	sp|Q9TM05|CLPC_CYACA	ATP-dependent Clp protease ATP-binding subunit clpA homolog	IPR004176 Clp, N-terminal, IPR023150 Double Clp-N motif	LOC_Os03g14280.1	ATP-dependent Clp protease ATP-binding subunit, putative, expressed	7.57578	13.3487	10.7881	75.1346	26.7256	25.3402	15.4714	17.0326	25.7909	15.4044	12.5448	15.9879	14.7735	5.0948	11.373
Traes_4AS_F3347C96F	4AS_5928033	57.601	UniRef90_UPI00032A6526	UPI00032A6526 related cluster n=2 Tax=unknown RepID=UPI00032A6526		LOC_Os03g18300.1	chloroplast unusual positioning protein, putative, expressed	16.8083	19.4354	16.1118	15.6988	9.78761	8.98889	20.1084	27.3525	40.3971	13.2756	26.4178	27.5035	18.1511	10.2544	11.2394
Traes_4AS_57A0BC13C	4AS_5928066	57.601	sp|Q9SUG3|ITPK2_ARATH	Inositol-tetrakisphosphate 1-kinase 2	IPR008656 Inositol-tetrakisphosphate 1-kinase	LOC_Os03g12840.2	Inositol 1, 3, 4-trisphosphate 5/6-kinase, putative, expressed	14.3518	10.8544	13.6568	26.3409	29.7996	56.9479	19.1074	29.097	44.2402	14.9315	18.6616	20.3103	22.2098	17.197	15.4412
Traes_4AS_2596A6FF4	4AS_5928206	57.601	sp|Q7V383|RL10_PROMP	50S ribosomal protein L10	IPR022973 Ribosomal protein L10	LOC_Os03g17580.1	ribosomal protein L10, putative, expressed	2.76958	3.59309	2.29903	144.877	40.6686	30.2048	8.96785	11.2665	46.9583	4.77051	7.47527	7.59732	13.973	2.29887	2.09573
Traes_4AS_49955C28B	4AS_5928874	57.601	AT3G17780.1	FUNCTIONS IN: molecular_function unknown; INVOLVED IN: intracellular protein transport; LOCATED IN: endomembrane system, integral to membrane, endoplasmic reticulum; EXPRESSED IN: 23 plant structures; EXPRESSED DURING: 13 growth stages;		LOC_Os03g13750.1	erwinia induced protein 2, putative, expressed	12.251	19.01	14.3231	10.359	12.3211	20.5138	16.0916	20.7174	13.2518	16.8243	20.9426	19.3805	21.2214	7.7325	13.5629
Traes_4AS_AD3F2B991	4AS_5928962	57.601	sp|Q570C0|TIR1_ARATH	Protein TRANSPORT INHIBITOR RESPONSE 1		LOC_Os03g15880.4	coronatine-insensitive protein, putative, expressed	10.3126	14.6986	13.6375	8.75989	9.40236	10.7948	16.8276	11.847	9.48562	13.0889	13.4107	17.428	8.32587	6.4331	19.4038
Traes_4AS_060E22DA0	4AS_5928962	57.601	sp|Q9BX46|RBM24_HUMAN	RNA-binding protein 24	IPR012677 Nucleotide-binding, alpha-beta plait	LOC_Os03g15890.2	RNA recognition motif containing protein, expressed	13.7832	49.6057	33.4354	19.9145	69.2555	0	18.5043	19.2799	4.33438	37.3536	38.1633	78.6389	46.9193	55.8389	47.5845
Traes_4AS_5A764C8BD	4AS_5929054	57.601	sp|Q84TI3|OBE4_ARATH	Protein OBERON 4	IPR004082 Protein OBERON	LOC_Os03g11890.1	potyvirus VPg interacting protein, putative, expressed	5.56659	4.62493	6.25062	4.03467	5.53041	5.87949	7.47823	4.28632	5.27116	8.9048	5.78852	7.60144	8.69322	7.62858	13.8405
Traes_4AS_E54C88DDB	4AS_5929057	57.601	sp|O27398|HIS6_METTH	Imidazole glycerol phosphate synthase subunit HisF	IPR006062 Histidine biosynthesis, IPR010139 Imidazole glycerol phosphate synthase, subunit H, IPR014640 Imidazole glycerol phosphate synthase HisHF, IPR017926 Glutamine amidotransferase	LOC_Os03g15120.1	imidazole glycerol phosphate synthase hisHF, chloroplast precursor, putative, expressed	17.869	14.2888	13.3798	23.4147	13.2424	2.14398	17.5916	9.72594	9.59402	11.5038	9.1526	7.57414	12.9126	10.6895	3.64996
Traes_4AS_E20BDE652	4AS_5929084	57.601	AT1G51700.1	DOF zinc finger protein 1 LENGTH=194	IPR003851 Zinc finger, Dof-type	LOC_Os03g16850.1	dof zinc finger domain containing protein, putative, expressed	0.916724	2.59813	1.62806	0.322451	0.427976	0.183532	0.170122	0.814819	1.31016	0.538331	1.1628	0.700524	0.140812	0.0423894	0.0162861
Traes_4AS_EC3ECC462	4AS_5929295	57.601	sp|Q9FGH4|E139_ARATH	Glucan endo-1,3-beta-glucosidase 9	IPR000490 Glycoside hydrolase, family 17, IPR012946 X8, IPR017853 Glycoside hydrolase, superfamily	LOC_Os03g18520.1	glucan endo-1,3-beta-glucosidase 9 precursor, putative, expressed	1.59432	0.5492	0.655624	0.64023	0.915616	0.284729	3.40958	1.78299	0.69136	5.85006	2.69387	2.39444	3.26555	2.11363	1.49775
Traes_4AS_16C0B4A9F	4AS_5929295	57.601	sp|Q9T039|EC14_ARATH	Egg cell-secreted protein 1.4	IPR008502 Prolamin-like domain	LOC_Os03g18530.1	ECAGL1 - ECA1 gametogenesis related family protein precursor, expressed	0.0555341	0.0551479	0	0	0	0	0	0	0	0	0	0	0.0693788	0	0
Traes_4AS_61E4A741D	4AS_5929782	57.601	UniRef90_Q10PF0	TPR Domain containing protein, expressed n=3 Tax=Oryza sativa RepID=Q10PF0_ORYSJ		LOC_Os03g13370.1	tetratricopeptide repeat domain containing protein, expressed	0.0849409	0.083005	0	0	0	0	0	0	0	0	0	0.129585	0	20.9293	0
Traes_4AS_8EE2BE05C	4AS_5929923	57.601	sp|F2D276|CSPL2_HORVD	CASP-like protein 2	IPR006702 Uncharacterised protein family UPF0497, trans-membrane plant	LOC_Os03g18680.1	membrane associated DUF588 domain containing protein, putative, expressed	3.56414	4.62003	3.76218	1.77577	1.5528	1.55201	2.13286	2.43241	1.87918	1.35715	2.52037	1.15858	0.679053	0.505395	1.48791
Traes_4AS_051F2D921	4AS_5930257	57.601	sp|P11143|HSP70_MAIZE	Heat shock 70 kDa protein	IPR013126 Heat shock protein 70 family	LOC_Os03g60620.1	DnaK family protein, putative, expressed	0	0	0	0	0	0.020511	0.0307088	0	0	1.12499	0.363856	1.00295	1.77154	0	0
Traes_4AS_1E48025F0	4AS_5930435	57.601	AT2G05940.1	Protein kinase superfamily protein LENGTH=462	IPR011009 Protein kinase-like domain	LOC_Os10g25550.1	tyrosine protein kinase domain containing protein, putative, expressed	5.34691	3.83983	2.44128	0.141371	0	0	0	0.0861684	0	0	0	0.0194608	0	0	0.0498592
Traes_4AS_AC168E26D	4AS_5930585	57.601	sp|O43001|SYJ1_SCHPO	Inositol-1,4,5-trisphosphate 5-phosphatase 1	IPR005135 Endonuclease/exonuclease/phosphatase, IPR015943 WD40/YVTN repeat-like-containing domain	LOC_Os08g41270.1	endonuclease/exonuclease/phosphatase family domain containing protein, expressed	8.70374	5.50496	5.42916	4.61481	3.94892	2.77761	8.60279	9.04318	4.94971	10.1963	11.7001	6.08822	8.60813	3.63671	3.46623
Traes_4AS_35FB8DB6E	4AS_5930585	57.601	sp|Q9T048|DRL27_ARATH	Disease resistance protein	IPR000767 Disease resistance protein, IPR001611 Leucine-rich repeat, IPR025875 Leucine rich repeat 4, IPR027417 P-loop containing nucleoside triphosphate hydrolase	LOC_Os03g14900.1	NB-ARC/LRR disease resistance protein, putative, expressed	0.0162625	0.144635	0.0324088	4.02362	2.71596	0.265059	2.96829	1.91209	0.0863502	3.94339	8.76343	2.85868	12.0813	3.86211	0.615637
Traes_4AS_9E9E5FD89	4AS_5930688	57.601	sp|Q6NNN0|RADL3_ARATH	Protein RADIALIS-like 3	IPR009057 Homeodomain-like	LOC_Os03g14810.1	MYB-like transcription factor DIVARICATA, putative, expressed	0	0.155239	1.09714	0	0	0	0	0	0	0	0	0	0	0	0
Traes_4AS_757DD8D72	4AS_5931086	57.601	sp|Q9M0X5|CRK25_ARATH	Cysteine-rich receptor-like protein kinase 25	IPR002902 Gnk2-homologous domain	LOC_Os03g16950.1	cysteine-rich repeat secretory protein 55 precursor, putative, expressed	0.191528	0.54101	0.215397	0.797792	13.9481	14.0172	0.131414	0.0191341	0	0	0	0.413135	0.0852423	0.271871	0.270263
Traes_4AS_056805E40	4AS_5931306	57.601	AT4G38810.2	Calcium-binding EF-hand family protein LENGTH=375	IPR011992 EF-hand domain pair	LOC_Os03g14590.1	calcium-binding EF hand family protein, putative, expressed	14.2072	11.2936	8.95036	7.40304	13.2789	87.6521	14.0072	49.0844	112.949	12.2264	5.25383	37.7062	7.90322	7.5313	6.733
Traes_4AS_FA04716B5	4AS_5931477	57.601	sp|Q10Q08|RFA1B_ORYSJ	Replication protein A 70 kDa DNA-binding subunit B	IPR004591 Replication factor-a protein 1 Rpa1	LOC_Os03g11540.1	RPA1B - Putative single-stranded DNA binding complex subunit 1, expressed	20.0327	17.7711	20.3395	14.1193	16.6203	0.0108806	49.2846	13.2915	0.0567348	70.9867	12.706	14.5731	15.5628	6.95829	0
Traes_4AS_0D40CC199	4AS_5931477	57.601	sp|Q10Q07|NNJA1_ORYSJ	Ninja-family protein	IPR012463 Ninja	LOC_Os03g11550.1	protein of unknown function DUF1675 domain containing protein, expressed	3.67307	6.61296	4.28613	2.1708	2.23093	1.88329	3.22162	3.32332	1.57718	8.37777	7.86117	8.5504	7.59853	11.5002	7.40916
Traes_4AS_05D1CEFD5	4AS_5932477	57.601	AT4G38660.1	Pathogenesis-related thaumatin superfamily protein LENGTH=345	IPR001938 Thaumatin	LOC_Os03g14030.1	thaumatin, putative, expressed	19.0622	8.83786	10.7575	7.58682	3.18293	0.0646628	7.51097	5.63363	3.79231	0.687239	5.74213	6.47193	3.10863	0.100106	0.0530173
Traes_4AS_1C8B71007	4AS_5932477	57.601	sp|Q7Z624|CMKMT_HUMAN	Calmodulin-lysine N-methyltransferase	IPR019410 Nicotinamide N-methyltransferase-like	LOC_Os03g14020.1	AGAP009131-PA, putative, expressed	1.80392	0.925006	1.72765	2.10675	1.64488	0.401873	3.63008	2.0387	0.811965	3.17432	3.09919	1.87801	1.90479	1.00661	0.346391
Traes_4AS_4FDD11A23	4AS_5932519	57.601	sp|Q92917|GPKOW_HUMAN	G patch domain and KOW motifs-containing protein	IPR000467 G-patch domain, IPR026822 Protein MOS2	LOC_Os03g14860.1	G-patch domain containing protein, expressed	4.24628	3.60614	4.55438	2.88731	3.6195	3.23778	3.72283	3.80908	2.64685	6.70042	3.66594	4.63861	4.70135	4.25712	3.85406
Traes_4AS_DD03900CB	4AS_5932632	57.601	AT1G60610.1	SBP S-ribonuclease binding protein family protein LENGTH=340	IPR013083 Zinc finger, RING/FYVE/PHD-type	LOC_Os03g15730.2	S-RNase-binding protein, putative, expressed	20.3624	26.8297	24.1737	11.1745	12.201	19.8023	22.1871	22.5467	19.4101	27.1412	25.3463	27.8431	22.7068	21.1929	22.2055
Traes_4AS_B6FF7C329	4AS_5932638	57.601	sp|P70168|IMB1_MOUSE	Importin subunit beta-1	IPR016024 Armadillo-type fold, IPR027140 Importin subunit beta	LOC_Os03g18350.1	importin subunit beta, putative, expressed	8.73268	4.59081	6.23971	3.0553	3.66924	1.57982	10.4587	4.98084	2.06128	10.364	5.43385	7.90914	8.12812	1.50071	3.15827
Traes_4AS_D81176DF4	4AS_5932845	57.601	sp|O80946|AB1G_ARATH	ABC transporter G family member 1	IPR013525 ABC-2 type transporter, IPR027417 P-loop containing nucleoside triphosphate hydrolase	LOC_Os03g17350.1	white-brown complex homolog protein, putative, expressed	7.69613	8.30613	7.24672	1.855	0.719331	0	0.785361	0.234094	0.142435	0.0306201	3.31553	0.130096	5.98007	1.11279	0.022061
Traes_4AS_3CF217174	4AS_5933247	57.601	sp|Q5TEA6|SE1L2_HUMAN	Protein sel-1 homolog 2	IPR011990 Tetratricopeptide-like helical	LOC_Os03g15350.1	Sel1 repeat domain containing protein, putative, expressed	19.4533	16.5116	15.6754	11.5275	9.54593	15.6958	16.0732	23.184	18.626	19.0846	20.8633	28.1672	42.0235	27.9768	24.4954
Traes_4AS_5A12B6DDE	4AS_5933324	57.601	sp|Q85ZS9|MATK_HORSA	Maturase K	IPR024937 Domain X	LOC_Os04g16734.1	maturase K, putative, expressed	0	0.00519553	0	0.045408	0.0342701	0	0.00942385	0	0.0187977	0	0.0100467	0.0046132	0.00653913	0	0
Traes_4AS_811353465	4AS_5933418	57.601	AT2G16700.1	actin depolymerizing factor 5 LENGTH=143	IPR002108 Actin-binding, cofilin/tropomyosin type, IPR017904 ADF/Cofilin/Destrin	LOC_Os03g13950.1	actin-depolymerizing factor, putative, expressed	27.6115	26.8351	22.3785	7.6691	7.30808	18.9121	42.7025	34.5081	33.3444	11.8156	24.3224	34.1057	39.0242	7.51253	0.681724
Traes_4AS_11588E7ED	4AS_5933418	57.601	sp|P55034|PSMD4_ARATH	26S proteasome non-ATPase regulatory subunit 4 homolog	IPR002035 von Willebrand factor, type A, IPR003903 Ubiquitin interacting motif, IPR027040 Proteasome subunit Rpn10	LOC_Os03g13970.2	26S proteasome non-ATPase regulatory subunit 4, putative, expressed	72.6483	76.0469	74.6582	57.2652	39.2887	45.8764	74.0309	64.3113	49.6448	75.5754	68.4459	64.8169	67.8628	35.6149	28.7197
Traes_4AS_6F06D25AB	4AS_5933917	57.601		Unknown protein			nothing found in rice	0.596952	1.87055	1.23387	2.83613	1.06766	0.0708103	2.42334	1.73853	2.06002	2.34735	4.38544	2.82975	2.50127	1.32975	11.8428
Traes_4AS_B131F9A08	4AS_5933917	57.601	sp|Q10N04|PDI51_ORYSJ	Protein disulfide isomerase-like 5-1	IPR012336 Thioredoxin-like fold	LOC_Os03g17860.1	OsPDIL5-1 protein disulfide isomerase PDIL5-1, expressed	29.7939	29.2526	27.3589	3.30515	3.94958	6.96752	12.3717	7.9812	2.98371	10.3619	6.4054	11.9033	14.2893	8.5114	39.8462
Traes_4AS_4F461B77D	4AS_5933917	57.601	sp|Q03033|EF1A_WHEAT	Elongation factor 1-alpha	IPR009000 Translation elongation/initiation factor/Ribosomal, beta-barrel, IPR009001 Translation elongation factor EF1A/initiation factor IF2gamma, C-terminal	LOC_Os03g08050.1	elongation factor Tu, putative, expressed	116.4	113.407	95.6383	125.764	130.432	45.3751	166.182	138.93	78.3833	170.317	108.309	123.38	122.719	40.1377	77.2014
Traes_4AS_DF720DD3A	4AS_5933918	57.601	sp|Q03033|EF1A_WHEAT	Elongation factor 1-alpha	IPR004539 Translation elongation factor EF1A, eukaryotic/archaeal, IPR009000 Translation elongation/initiation factor/Ribosomal, beta-barrel, IPR027417 P-loop containing nucleoside triphosphate hydrolase	LOC_Os03g08050.1	elongation factor Tu, putative, expressed	190.743	145.328	135.827	180.008	149.519	54.1217	205.978	151.567	82.389	190.667	142.353	157.991	149.898	110.628	140.384
Traes_4AS_84CE89EBD	4AS_5933919	57.601	sp|Q03033|EF1A_WHEAT	Elongation factor 1-alpha	IPR004539 Translation elongation factor EF1A, eukaryotic/archaeal, IPR009000 Translation elongation/initiation factor/Ribosomal, beta-barrel, IPR027417 P-loop containing nucleoside triphosphate hydrolase	LOC_Os03g08050.1	elongation factor Tu, putative, expressed	294.646	194.212	234.594	290.312	253.161	66.8059	343.444	231.678	139.128	309.523	208.928	244.184	224.072	104.442	157.542
Traes_4AS_FEF56D921	4AS_5934056	57.601	sp|Q3MFC0|RL4_ANAVT	50S ribosomal protein L4	IPR002136 Ribosomal protein L4/L1e, IPR023574 Ribosomal protein L4 domain	LOC_Os03g15870.1	ribosomal protein L4, putative, expressed	2.88273	1.27113	1.54578	318.994	75.9441	53.6182	15.6855	15.1125	96.2658	11.0669	17.2313	16.1128	19.3899	2.4458	0.0979494
Traes_4AS_B5988C5A1	4AS_5934157	57.601	sp|P37199|NU155_RAT	Nuclear pore complex protein Nup155	IPR004870 Nucleoporin, Nup155-like	LOC_Os06g20090.1	NUP155, putative, expressed	10.484	7.84671	9.41073	5.72921	7.19541	3.50363	19.4931	9.14219	2.5262	24.9784	11.3985	8.59795	9.69062	5.15709	8.79602
Traes_4AS_45B3A61CD	4AS_5934157	57.601	sp|Q5R8E2|KLC3_PONAB	Kinesin light chain 3	IPR011990 Tetratricopeptide-like helical	LOC_Os04g20960.1	expressed protein	14.8958	11.9529	13.2467	6.67355	11.9955	23.0895	16.6015	17.0008	17.3416	17.4682	14.596	23.7524	17.6325	14.3481	60.1053
Traes_4AS_6C1B9424E	4AS_5934157	57.601	sp|Q8YUR5|LPXC_NOSS1	UDP-3-O-[3-hydroxymyristoyl] N-acetylglucosamine deacetylase	IPR004463 UDP-3-O-acyl N-acetylglucosamine deacetylase	LOC_Os03g12320.1	UDP-3-O- N-acetylglucosamine deacetylase, putative, expressed	2.01084	1.04762	1.36059	0.235477	0.530573	0.270985	1.06994	1.47976	1.14617	2.4335	1.45999	1.85821	1.40882	2.71575	2.18536
Traes_4AS_4517F1EE9	4AS_5934630	57.601	UniRef90_UPI0002B4149A	UPI0002B4149A related cluster n=2 Tax=unknown RepID=UPI0002B4149A	IPR004864 Late embryogenesis abundant protein, LEA-14	LOC_Os03g15630.1	harpin-induced protein 1 domain containing protein, expressed	3.86688	13.6886	8.04149	1.26884	1.53759	1.44621	3.84038	4.8529	4.34224	6.83909	5.66115	6.09906	2.21763	6.63253	3.51237
Traes_4AS_02695A06F	4AS_5934852	57.601	UniRef90_Q0JIG8	protein n=1 Tax=Oryza sativa subsp. japonica RepID=Q0JIG8_ORYSJ	IPR012337 Ribonuclease H-like domain	LOC_Os01g58830.1	transposon protein, putative, unclassified, expressed	0.273835	1.25091	1.06563	0.512426	0.675754	0.0616344	0.920356	0.415077	2.55278	2.70427	0.849736	1.98107	0.242159	5.83589	0.142319
Traes_4AS_DEDBA8CC0	4AS_5935075	57.601		Unknown protein			nothing found in rice	2.11916	10.0582	5.77856	0	0.286594	0	1.27207	0.935159	0	0	0	0.748888	0	0	0
Traes_4AS_48979CBE1	4AS_5935741	57.601	UniRef90_H1ZN44	GAGA-binding transcriptional activator n=5 Tax=Populus RepID=H1ZN44_POPTR	IPR010409 GAGA-binding transcriptional activator	LOC_Os10g02584.3	GAGA-binding protein, putative, expressed	3.44451	3.95002	4.55312	4.83757	3.65066	1.517	7.53568	5.35104	1.97451	16.0892	8.01568	3.08207	3.3989	6.8142	4.10345
Traes_4AS_6D7CDA716	4AS_5935831	57.601	AT1G69960.1	serine/threonine protein phosphatase 2A LENGTH=307	IPR004843 Phosphoesterase domain	LOC_Os03g16110.3	Ser/Thr protein phosphatase family protein, putative, expressed	42.7693	25.1655	31.7623	19.8287	15.7939	19.2981	34.1335	32.5811	20.4771	38.4607	29.5176	37.9961	33.6855	38.7995	58.0913
Traes_4AS_319E8321D	4AS_5936119	57.601	sp|Q6DW73|DGDG2_LOTJA	Digalactosyldiacylglycerol synthase 2, chloroplastic		LOC_Os03g11560.1	digalactosyldiacylglycerol synthase, chloroplast precursor, putative, expressed	2.78482	2.52612	3.8974	1.34172	3.05269	2.1168	5.09578	5.02413	5.43111	4.88672	5.8085	4.78238	2.27428	8.06195	6.91125
Traes_4AS_320BACAB1	4AS_5936831	57.601	sp|Q6GPP7|TM209_XENLA	Transmembrane protein 209	IPR019176 Cytochrome B561-related	LOC_Os03g17950.1	expressed protein	3.30831	2.55801	2.46756	2.2525	2.09192	0.380544	7.72509	3.0991	0.845404	10.7942	3.7128	4.31274	3.9456	1.264	6.01519
Traes_4AS_AA4529E24	4AS_5936831	57.601	UniRef90_UPI0002B41B2A	UPI0002B41B2A related cluster n=2 Tax=unknown RepID=UPI0002B41B2A		LOC_Os03g17960.1	expressed protein	4.57962	3.3222	3.24712	3.53548	4.51474	0	12.6389	1.94624	0	22.3868	4.80427	3.08998	4.60113	0.944998	0.0186117
Traes_4AS_02B607421	4AS_5936883	57.601	sp|Q10PR4|HSFA9_ORYSJ	Heat stress transcription factor A-9	IPR011991 Winged helix-turn-helix DNA-binding domain, IPR027725 Heat shock transcription factor family	LOC_Os03g12370.1	HSF-type DNA-binding domain containing protein, expressed	3.83402	2.33607	2.91662	3.7856	11.1837	18.3301	3.69657	4.50802	3.79809	4.80386	3.30195	4.31881	5.48573	4.21302	1.34551
Traes_4AS_E4935832A	4AS_5937317	57.601	sp|Q9T072|BH025_ARATH	Transcription factor bHLH25	IPR011598 Myc-type, basic helix-loop-helix bHLH domain	LOC_Os03g12760.1	helix-loop-helix DNA-binding domain containing protein, expressed	0.789316	0.372068	0.437139	0.0473736	0	0	0.0199419	0.243907	0	0.100015	0	0	0.430243	0	0
Traes_4AS_44D1DF2CA	4AS_5937739	57.601	AT5G56460.1	Protein kinase superfamily protein LENGTH=408	IPR011009 Protein kinase-like domain	LOC_Os03g06330.1	tyrosine protein kinase domain containing protein, putative, expressed	1.73805	1.70063	1.68695	1.99773	2.59672	4.26054	2.54073	2.8771	8.23543	4.09463	5.24467	5.21186	3.14207	1.06666	3.39686
Traes_4AS_D14F0A48B	4AS_5937739	57.601	AT5G06060.1	NADP-binding Rossmann-fold superfamily protein LENGTH=264	IPR002347 Glucose/ribitol dehydrogenase	LOC_Os03g16220.1	oxidoreductase, short chain dehydrogenase/reductase family domain containing protein, expressed	31.8576	20.0032	21.7511	30.5342	12.2107	16.7671	18.039	27.1639	37.6015	15.2349	15.2635	19.0403	14.9017	19.2119	23.8949
Traes_4AS_3075D8D45	4AS_5938074	57.601	AT2G21180.1	unknown protein; BEST Arabidopsis thaliana protein match is: unknown protein . LENGTH=131		LOC_Os03g14570.1	expressed protein	1.23243	19.4568	7.83498	1.34396	4.93838	18.756	2.89328	15.89	19.4475	1.95006	6.92059	13.0969	0.641351	3.4102	2.11847
Traes_4AS_94F165480	4AS_5938894	57.601	UniRef90_A7XZS5	MATE n=1 Tax=Sorghum bicolor RepID=A7XZS5_SORBI		LOC_Os03g11734.3	MATE efflux protein, putative, expressed	0.464617	7.24455	3.65465	0	0.186048	0.272437	0.552076	1.10207	2.72842	0.0293056	0.064635	2.05919	0.368663	0.202755	0.0942299
Traes_4AS_28DA71FF6	4AS_5938894	57.601	AT1G51340.2	MATE efflux family protein LENGTH=515	IPR002528 Multi antimicrobial extrusion protein	LOC_Os03g11734.2	MATE efflux protein, putative, expressed	5.10137	36.9977	24.747	0.145036	1.15757	2.1568	3.77322	10.9963	13.9693	0.117245	0.81992	18.4472	5.2553	0.699299	0.0931626
Traes_4AS_074CFEB54	4AS_5938894	57.601	sp|Q9F234|AGL2_BACTQ	Alpha-glucosidase 2	IPR000322 Glycoside hydrolase, family 31, IPR011013 Galactose mutarotase-like domain	LOC_Os03g11720.1	glycosyl hydrolase, family 31, putative, expressed	25.7389	19.0629	22.6484	15.8296	10.5387	7.18619	26.1436	19.5907	11.344	23.9631	23.8449	22.284	26.7033	8.99428	21.0973
Traes_4AS_55E5DA69A	4AS_5939630	57.601	sp|Q8LPU5|CMT3_MAIZE	DNA cytosine-5-methyltransferase 3	IPR001525 C-5 cytosine methyltransferase	LOC_Os05g13780.1	C-5 cytosine-specific DNA methylase, putative, expressed	17.5408	16.7463	21.261	10.8921	13.2538	11.8031	20.2993	17.5999	15.6471	20.3195	22.5997	12.4627	14.403	11.2747	7.3475
Traes_4AS_BC4867A74	4AS_5940195	57.601	UniRef90_Q2R2S7	Expressed protein n=1 Tax=Oryza sativa subsp. japonica RepID=Q2R2S7_ORYSJ		LOC_Os03g18340.1	transcription factor like protein, putative, expressed	1.19639	1.45761	1.49718	0.15822	0.452677	0.784356	0.716279	1.45158	0.844055	0.548653	0.589958	1.1986	0.762875	0.692556	3.17406
Traes_4AS_8D7CEBCE0	4AS_5940207	57.601	AT3G23160.1	Protein of unknown function DUF668 LENGTH=531	IPR007700 Protein of unknown function DUF668	LOC_Os03g16390.1	avr9/Cf-9 rapidly elicited protein, putative, expressed	7.44648	19.6959	18.0797	1.37211	10.407	25.9507	2.47828	16.5261	0.568977	0.824753	1.03503	0.889138	2.22421	1.60428	0.133573
Traes_4AS_DCDB8DD65	4AS_5940555	57.601	AT3G59920.1	RAB GDP dissociation inhibitor 2 LENGTH=444	IPR018203 GDP dissociation inhibitor	LOC_Os03g16900.1	rab GDP dissociation inhibitor alpha, putative, expressed	0.181202	0.24223	0.0667417	0.0376611	0	0	0.0130066	0.0686954	0	0.0652326	0.0396058	56.0466	0.117938	0.107868	1.06997
Traes_4AS_156ABD2F4	4AS_5940868	57.601	AT1G58470.1	RNA-binding protein 1 LENGTH=360	IPR012677 Nucleotide-binding, alpha-beta plait	LOC_Os03g14190.1	RNA recognition motif containing protein, putative, expressed	0.922203	1.07353	1.50459	0.266303	0.0480598	0.3295	0.48027	0.24472	0.00755483	0.292953	0.595931	0.0947622	1.69191	14.6153	8.68459
Traes_4AS_8BA1E69CA	4AS_5940868	57.601	AT4G27670.1	heat shock protein 21 LENGTH=227	IPR008978 HSP20-like chaperone	LOC_Os03g14180.1	hsp20/alpha crystallin family protein, putative, expressed	0	0.0191655	0	0.923252	0.0457591	1.95967	0	0.0433506	0.03728	0.095988	0.0250127	0.320073	10.9504	210.634	58.1239
Traes_4AS_866E12EE7	4AS_5941079	57.601	sp|Q4P400|CWC24_USTMA	Pre-mRNA-splicing factor CWC24	IPR000571 Zinc finger, CCCH-type, IPR013083 Zinc finger, RING/FYVE/PHD-type	LOC_Os02g19804.1	Zinc finger C-x8-C-x5-C-x3-H type domain containing protein, expressed	6.3113	7.15383	7.59973	2.81816	4.04949	4.27623	7.93235	6.18619	3.93654	8.79069	5.40105	7.08878	6.5467	6.41813	29.4968
Traes_4AS_B3686927D	4AS_5941098	57.601	AT2G07360.2	SH3 domain-containing protein LENGTH=1198		LOC_Os03g15900.2	SH3 domain containing protein, expressed	3.04839	2.83999	3.02365	1.31814	1.42427	1.01598	3.88969	1.20852	1.63049	3.53216	5.90466	2.45762	2.30932	2.82116	2.46408
Traes_4AS_54D08DCB0	4AS_5941389	57.601	sp|Q8L836|MA657_ARATH	65-kDa microtubule-associated protein 7	IPR007145 Microtubule-associated protein, MAP65/Ase1/PRC1	LOC_Os03g13460.2	microtubule associated protein, putative, expressed	7.2447	9.92052	9.11519	5.72855	6.95402	1.82033	13.7769	10.4646	19.3366	6.52419	8.84653	14.1312	1.78133	2.17338	0.392471
Traes_4AS_E6967DAA8	4AS_5941405	57.601	sp|Q4HXT6|PMP3_GIBZE	Plasma membrane proteolipid 3	IPR000612 Proteolipid membrane potential modulator	LOC_Os03g17790.1	OsRCI2-5 - Putative low temperature and salt responsive protein, expressed	9.39697	41.2824	25.893	11.6787	19.8677	2.72324	15.694	11.4039	7.41646	1.96522	26.4508	18.5596	16.7765	7.49329	0.118406
Traes_4AS_B0ACBA1F7	4AS_5941522	57.601	UniRef90_UPI0002C35C6B	UPI0002C35C6B related cluster n=2 Tax=unknown RepID=UPI0002C35C6B	IPR006912 Harbinger transposase-derived protein, plant	LOC_Os12g07170.1	transposon protein, putative, Pong sub-class, expressed	0	6.7127	0	0	0	0	0	0	0	0	0	0	0	0	0
Traes_4AS_920304346	4AS_5941631	57.601	AT1G70750.1	Protein of unknown function, DUF593 LENGTH=749	IPR007656 Zein-binding domain	LOC_Os03g15410.1	expressed protein	3.64526	10.2007	8.00718	3.35148	3.76675	2.19119	8.30937	8.87024	8.38342	7.36968	15.9263	6.79922	6.17567	3.48877	1.34361
Traes_4AS_BF8C2CD02	4AS_5941708	57.601	AT3G04710.1	ankyrin repeat family protein LENGTH=456	IPR011990 Tetratricopeptide-like helical, IPR020683 Ankyrin repeat-containing domain	LOC_Os03g47720.1	ankyrin, putative, expressed	2.60352	0.652291	0.801414	0.856515	1.02048	0.12517	4.35646	2.36063	0.246669	15.2224	3.73149	6.718	3.44701	0.73764	0.838871
Traes_4AS_E12DC4729	4AS_5941710	57.601	AT3G57450.1	unknown protein; Has 65 Blast hits to 65 proteins in 11 species: Archae - 0; Bacteria - 0; Metazoa - 0; Fungi - 0; Plants - 65; Viruses - 0; Other Eukaryotes - 0 source: NCBI BLink. LENGTH=96		LOC_Os03g52410.1	expressed protein	190.977	135.398	139.036	38.9582	38.6766	52.959	109.447	216.394	52.8327	47.0501	44.9859	246.105	85.7863	32.2086	5.50386
Traes_4AS_EF940BBFF	4AS_5941710	57.601	AT5G07880.1	synaptosomal-associated protein SNAP25-like 29 LENGTH=251	IPR000727 Target SNARE coiled-coil domain	LOC_Os03g11380.3	SNARE domain containing protein, putative, expressed	12.2884	4.35498	5.75218	5.63673	1.86973	0.019368	8.72031	2.20146	0	7.64912	3.46394	1.83937	3.95348	1.92064	0.0521015
Traes_4AS_935B7CF40	4AS_5941845	57.601	sp|P31673|HS174_ORYSJ	17.4 kDa class I heat shock protein	IPR008978 HSP20-like chaperone	LOC_Os03g16020.1	hsp20/alpha crystallin family protein, putative, expressed	1.26604	2.0181	0.426666	2.00418	2.35612	18.7049	0.1647	2.85709	2.06693	1.536	0.190622	17.9943	41.366	202.458	23.3763
Traes_4AS_B0C36286B	4AS_5941845	57.601	AT2G40390.1	unknown protein; BEST Arabidopsis thaliana protein match is: unknown protein . LENGTH=496		LOC_Os07g12800.1	expressed protein	0.0211485	0.204522	0.372093	0	0	0	0.0227635	0.655887	0.103438	0	0.211472	1.75452	0.853799	1.81051	0
Traes_4AS_265001E06	4AS_5942011	57.601	AT5G67320.1	WD-40 repeat family protein LENGTH=613	IPR015943 WD40/YVTN repeat-like-containing domain	LOC_Os03g26870.1	WD-40 repeat family protein, putative, expressed	0.270289	0.27571	0.585792	0.0128761	0.194706	3.99245	0.0698606	0.154106	0	0.0504056	0.0290509	0.292178	0.0526427	9.97993	29.706
Traes_4AS_9306CD8A5	4AS_5942105	57.601	AT4G02940.1	oxidoreductase, 2OG-FeII oxygenase family protein LENGTH=569	IPR027450 Alpha-ketoglutarate-dependent dioxygenase AlkB-like	LOC_Os03g13560.1	hydroxyproline-rich glycoprotein family protein, putative, expressed	12.9777	7.99565	8.90135	7.46003	5.84689	5.70647	17.3094	18.4389	6.43916	20.4931	15.4759	6.56495	25.1705	14.0698	21.8956
Traes_4AS_797C5F5C31	4AS_5942105	57.601	AT1G14720.1	xyloglucan endotransglucosylase/hydrolase 28 LENGTH=332	IPR008985 Concanavalin A-like lectin/glucanases superfamily, IPR016455 Xyloglucan endotransglucosylase/hydrolase	LOC_Os03g13570.1	glycosyl hydrolases family 16, putative, expressed	0.576243	0.684449	0.571375	1.00887	0.783445	0.0351148	0.837166	0.281484	0.0154052	2.2642	2.80315	0.323533	1.68003	0.317053	0.164478
Traes_4AS_0E668DF0C	4AS_5942151	57.601	sp|B0KC20|BIOF_THEP3	8-amino-7-oxononanoate synthase	IPR015424 Pyridoxal phosphate-dependent transferase	LOC_Os03g14800.4	serine palmitoyltransferase 1, putative, expressed	23.1197	15.5799	17.3578	9.48176	16.3422	22.2728	16.6827	24.2767	3.76548	23.6506	20.649	9.79403	33.984	7.2239	15.6398
Traes_4AS_2197EE051	4AS_5943098	57.601	AT5G02790.1	Glutathione S-transferase family protein LENGTH=235	IPR010987 Glutathione S-transferase, C-terminal-like, IPR012336 Thioredoxin-like fold	LOC_Os03g17470.1	IN2-1 protein, putative, expressed	3.16104	2.70086	2.07716	34.8699	23.937	8.78162	49.5658	59.0139	12.3694	48.5136	26.7233	60.0808	70.4096	2.94198	0.449546
Traes_4AS_A3160B01C	4AS_5943098	57.601	AT5G02790.1	Glutathione S-transferase family protein LENGTH=235	IPR010987 Glutathione S-transferase, C-terminal-like, IPR012336 Thioredoxin-like fold	LOC_Os03g17470.1	IN2-1 protein, putative, expressed	0.0238935	0	0	0	0.0277829	2.53249	0	0.341951	0	0	0.182025	0.163194	0.0293456	0.266671	0
Traes_4AS_690253587	4AS_5943098	57.601	AT5G02740.1	Ribosomal protein S24e family protein LENGTH=228		LOC_Os03g17450.1	nucleotide binding protein, putative, expressed	33.1456	21.275	24.0655	19.73	17.3764	5.17466	35.1691	21.8868	10.0966	36.1189	20.89	22.9647	24.2619	8.69415	12.2075
Traes_4AS_E4CD9DE35	4AS_5943237	57.601	UniRef90_UPI00032ABE20	UPI00032ABE20 related cluster n=1 Tax=unknown RepID=UPI00032ABE20		LOC_Os03g14500.1	expressed protein	0.0408963	0.207608	0.201548	1.32404	1.01649	0.632221	0.77027	0.302764	0.204749	1.75498	1.48995	0.572878	1.63301	0.774812	0.458187
Traes_4AS_9E4E24A67	4AS_5943253	57.601	AT1G55060.1	ubiquitin 12 LENGTH=230	IPR001975 Ribosomal protein L40e, IPR011332 Ribosomal protein, zinc-binding domain, IPR019955 Ubiquitin supergroup, IPR019956 Ubiquitin	LOC_Os09g39500.1	ubiquitin fusion protein, putative, expressed	384.385	393.417	322.406	401.832	340.165	103.045	458.252	388.234	148.568	437.26	275.415	347.791	437.208	154.046	423.157
Traes_4AS_068ACAA031	4AS_5943464	57.601	sp|Q5PNY6|PUB21_ARATH	U-box domain-containing protein 21		LOC_Os03g13740.1	immediate-early fungal elicitor protein CMPG1, putative, expressed	7.67249	4.25326	4.60656	0	0.269817	1.05953	0.827501	3.28145	0.148002	0.377284	0.392455	0.0446457	3.81824	0.0861963	0.0606388
Traes_4AS_93BB8FB3E	4AS_5943810	57.601	sp|Q94AN4|AP2L1_ARATH	AP2-like ethylene-responsive transcription factor	IPR016177 DNA-binding domain	LOC_Os03g56050.1	AP2-like ethylene-responsive transcription factor AINTEGUMENTA, putative, expressed	0.0508115	0.0431558	0.0703358	0.104926	0.284958	0	2.42477	0.513362	0	3.42294	0.445533	0.00810713	0.0129486	0.100581	0.903587
Traes_4AS_19FA06316	4AS_5944025	57.601	AT4G08250.1	GRAS family transcription factor LENGTH=483	IPR005202 Transcription factor GRAS	LOC_Os03g15680.1	nodulation-signaling pathway 2 protein, putative, expressed	0.340823	0.288235	0.567966	0	0.0109412	0.0408374	0.0713122	0.0830508	0	0.0204374	0	0.0424015	0.0230767	0.295402	0.13161
Traes_4AS_7367C035A	4AS_5944168	57.601	sp|Q5RB58|BUB3_PONAB	Mitotic checkpoint protein BUB3	IPR015943 WD40/YVTN repeat-like-containing domain	LOC_Os03g33580.2	mitotic checkpoint protein, putative, expressed	6.70185	8.78526	7.58547	3.21039	3.75922	2.76621	7.24618	3.57273	3.18568	10.6129	3.23609	2.96599	2.77161	5.76555	6.22853
Traes_4AS_C0F4B2DE6	4AS_5944179	57.601	UniRef90_Q84JR0	Myosin-like protein n=1 Tax=Oryza sativa subsp. japonica RepID=Q84JR0_ORYSJ		LOC_Os03g16120.1	myosin heavy chain-related, putative, expressed	15.4379	10.6284	11.7315	8.23782	6.11694	6.17479	14.4888	14.4826	13.695	14.3063	19.1167	17.5929	15.4386	7.6208	4.61318
Traes_4AS_49B7C03AA	4AS_5944311	57.601	AT5G01310.1	APRATAXIN-like LENGTH=912	IPR001310 Histidine triad HIT protein, IPR002589 Macro domain, IPR011146 HIT-like domain, IPR027417 P-loop containing nucleoside triphosphate hydrolase	LOC_Os03g18210.1	basic helix-loop-helix, putative, expressed	1.80159	2.1683	2.04425	1.71463	1.72316	1.1297	4.07823	2.50309	1.6534	4.82971	2.95035	4.7249	2.87723	2.46152	6.2895
Traes_4AS_FD1BF59C6	4AS_5944311	57.601	AT3G56010.1	unknown protein; FUNCTIONS IN: molecular_function unknown; INVOLVED IN: biological_process unknown; LOCATED IN: chloroplast thylakoid membrane; EXPRESSED IN: 22 plant structures; EXPRESSED DURING: 13 growth stages; Has 25 Blast hits to 25 proteins in 12 species: Archae - 0; Bacteria - 0; Metazoa - 0; Fungi - 0; Plants - 25; Viruses - 0; Other Eukaryotes - 0 source: NCBI BLink. LENGTH=201			nothing found in rice	0	0	0.0409894	46.5306	46.9053	68.5109	4.51882	11.7611	30.4004	2.54386	8.37892	7.8016	3.34172	0.631051	0.0306741
Traes_4AS_D1FD82A44	4AS_5944311	57.601	sp|Q7NBW0|DNAJ_MYCGA	Chaperone protein DnaJ	IPR001623 DnaJ domain, IPR012336 Thioredoxin-like fold	LOC_Os03g18200.1	heat shock protein DnaJ, putative, expressed	6.85892	2.75631	2.3741	1.63182	2.07166	11.603	2.69882	4.01494	4.00865	3.5033	4.89456	15.1253	23.8508	20.8661	13.9118
Traes_4AS_5F79508B8	4AS_5944389	57.601	AT2G37570.1	HSP20-like chaperones superfamily protein LENGTH=494		LOC_Os03g16910.2	SLT1 protein, putative, expressed	8.51467	10.2884	9.97642	5.66571	7.63355	7.49366	8.8815	6.04907	8.9131	7.27927	9.66838	10.5156	6.31553	6.91781	6.58391
Traes_4AS_1CE1562FA	4AS_5944693	57.601	sp|Q10PZ6|MP704_ORYSJ	Microtubule-associated protein 70-4	IPR009768 Microtubule-associated protein 70	LOC_Os03g11650.1	ATMAP70 protein, putative, expressed	2.17545	4.49482	7.21247	0.602714	1.1013	1.91554	0.387449	48.5675	82.037	0	0.0501362	5.90088	0.357318	0	0
Traes_4AS_6CE64CB5B	4AS_5944693	57.601	sp|Q10PZ6|MP704_ORYSJ	Microtubule-associated protein 70-4	IPR009768 Microtubule-associated protein 70	LOC_Os03g11650.1	ATMAP70 protein, putative, expressed	6.17365	10.0471	13.4526	1.17088	4.05732	3.71975	0.905514	137.065	231.481	0.198825	0.244413	11.7429	0.57043	0.178433	0.065459
Traes_4AS_70F77CF1E	4AS_5945003	57.601	AT2G39970.1	Mitochondrial substrate carrier family protein LENGTH=331	IPR018108 Mitochondrial substrate/solute carrier, IPR023395 Mitochondrial carrier domain	LOC_Os09g33470.1	mitochondrial carrier protein, putative, expressed	0.789536	1.83756	1.05631	26.3151	32.7089	60.8067	2.29702	12.136	39.6046	2.48958	3.0811	12.9635	2.77849	2.07146	2.32766
Traes_4AS_30E426CCC	4AS_5945044	57.601	AT2G20990.3	synaptotagmin A LENGTH=579	IPR008973 C2 calcium/lipid-binding domain, CaLB	LOC_Os03g14700.1	C2 domain containing protein, expressed	0.10459	0.0311181	0.430102	0.0129147	0	0.0154173	0	0	0.026355	0	0.0530089	1.62625	0.0261472	0.278115	0
Traes_4AS_AA04F1754	4AS_5945351	57.601	sp|Q058P4|PUB30_ARATH	U-box domain-containing protein 30	IPR013083 Zinc finger, RING/FYVE/PHD-type, IPR016024 Armadillo-type fold	LOC_Os03g13010.1	U-box domain containing protein, expressed	5.59944	6.88482	9.37135	4.55934	6.78194	0.628171	10.6591	8.90307	1.25159	16.5576	13.9719	2.86217	9.42605	1.61854	1.11998
Traes_4AS_EE596A3D1	4AS_5945868	57.601	UniRef90_Q2QZQ5	Retrotransposon protein, putative, unclassified n=1 Tax=Oryza sativa subsp. japonica RepID=Q2QZQ5_ORYSJ	IPR000477 Reverse transcriptase	LOC_Os09g08470.1	retrotransposon protein, putative, unclassified, expressed	0	0	0	0	0	0	0	0	0	0	0	0	0	0	0
Traes_4AS_A8D55B343	4AS_5945910	57.601	sp|Q54X16|GID8_DICDI	Glucose-induced degradation protein 8 homolog	IPR013144 CRA domain, IPR024964 CTLH/CRA C-terminal to LisH motif domain	LOC_Os03g13220.2	expressed protein	17.5846	15.3853	16.7304	10.6435	11.4048	10.1409	19.3009	18.2776	11.8469	21.5162	17.1865	14.4273	12.0053	10.342	11.8168
Traes_4AS_C983F8C8B	4AS_5946461	57.601	AT5G06060.1	NADP-binding Rossmann-fold superfamily protein LENGTH=264	IPR002347 Glucose/ribitol dehydrogenase	LOC_Os03g16220.1	oxidoreductase, short chain dehydrogenase/reductase family domain containing protein, expressed	1.22351	3.7405	2.71985	2.44392	6.37337	6.02518	23.2213	22.3767	8.40595	19.9883	20.4606	22.6971	15.0818	6.76118	40.4979
Traes_4AS_430948E46	4AS_5947526	57.601	sp|Q91W34|CP058_MOUSE	UPF0420 protein C16orf58 homolog	IPR006968 Vitamin B6 photo-protection and homoeostasis	LOC_Os03g11500.1	DUF647 domain containing protein, putative, expressed	9.73311	8.48057	8.44124	1.49262	1.71175	3.4419	3.20557	5.88873	4.48731	5.89889	6.10678	7.7991	7.19329	3.88613	9.28145
Traes_4AS_3191711DF	4AS_5947630	57.601	sp|Q9STE1|PP333_ARATH	Pentatricopeptide repeat-containing protein	IPR002885 Pentatricopeptide repeat	LOC_Os03g11700.1	pentatricopeptide repeat domain containing protein, putative, expressed	0.142484	0.254035	0.295642	0.15432	0.198499	0.0262002	0.326559	0.188463	0.194439	0.437713	0.138638	0.335573	0.29025	0.0407278	0.370054
Traes_4AS_652FCBEE4	4AS_5947630	57.601	UniRef90_Q10PY9	Expressed protein n=3 Tax=Oryza RepID=Q10PY9_ORYSJ		LOC_Os03g11710.1	expressed protein	0.125337	1.29266	0.590497	0	0.151537	0	1.10593	0.846686	0	0	0	0.158974	0	0	0
Traes_4AS_14FF2A631	4AS_5947817	57.601	sp|Q6P829|NOSIP_XENTR	Nitric oxide synthase-interacting protein	IPR016818 Nitric oxide synthase-interacting, IPR027799 Replication termination factor 2, RING-finger	LOC_Os03g17170.1	zinc finger, C3HC4 type domain containing protein, expressed	12.5759	12.4616	12.0533	6.77372	6.23345	6.29682	11.7342	10.4278	8.64578	12.852	9.13365	12.1363	11.509	7.5296	19.5245
Traes_4AS_3D64BC0EF	4AS_5947817	57.601	AT2G39470.1	PsbP-like protein 2 LENGTH=238	IPR002683 Photosystem II PsbP, oxygen evolving complex	LOC_Os03g17174.1	PsbP, putative, expressed	0.0427068	0	0	52.102	57.5156	102.986	2.73992	9.79098	82.9266	1.04634	6.34244	15.3564	7.63922	1.01266	0.0316318
Traes_4AS_0852A882E	4AS_5947817	57.601	sp|Q2LVL0|MSBA_SYNAS	Lipid A export ATP-binding/permease protein MsbA	IPR011527 ABC transporter, transmembrane domain, type 1, IPR027417 P-loop containing nucleoside triphosphate hydrolase	LOC_Os03g17180.1	ABC transporter, ATP-binding protein, putative, expressed	11.7097	9.85948	10.987	6.16528	10.0035	12.1949	11.3241	10.7486	9.44066	13.3636	16.7572	10.3974	9.77511	9.45515	9.31939
Traes_4AS_9F1B2A7DD	4AS_5948096	57.601	AT5G42650.1	allene oxide synthase LENGTH=518	IPR001128 Cytochrome P450	LOC_Os03g12500.1	cytochrome P450, putative, expressed	0.100932	0	0.0134039	47.875	13.1567	0.1146	0.672857	0	0	0.137654	0.179703	0.0952932	0.511548	0	0
Traes_4AS_CDB8C10B9	4AS_5948501	57.601	UniRef90_UPI0002C33254	UPI0002C33254 related cluster n=1 Tax=unknown RepID=UPI0002C33254		LOC_Os03g11770.1	expressed protein	0.250674	0	0	0.22953	0.151537	0	2.0045	0	0	2.90488	0.321064	1.27179	1.94105	0.565378	0
Traes_4AS_E19D15897	4AS_5948932	57.601	sp|P24521|ERG8_YEAST	Phosphomevalonate kinase	IPR005916 Phosphomevalonate kinase, eukaryotic	LOC_Os03g48160.1	phosphomevalonate kinase, putative, expressed	12.8394	10.689	10.5195	4.93901	3.78684	3.89825	8.00139	6.72355	3.56677	7.59344	10.1438	9.32876	10.6756	3.55475	2.43553
Traes_4AS_003038E6A	4AS_5949344	57.601	sp|O60016|CLR4_SCHPO	Histone-lysine N-methyltransferase, H3 lysine-9 specific	IPR001214 SET domain, IPR003105 SRA-YDG, IPR007728 Pre-SET domain, IPR015947 PUA-like domain	LOC_Os08g45130.1	histone-lysine N-methyltransferase, putative, expressed	0	0	0	0	0	0.0220325	0	0	0	0.205531	0.838746	1.13043	2.23362	0.317314	0
Traes_4AS_04A61C4AF	4AS_5949344	57.601	AT3G53630.1	unknown protein; BEST Arabidopsis thaliana protein match is: unknown protein . LENGTH=194		LOC_Os03g17140.1	expressed protein	4.66335	6.11737	5.74524	8.32798	5.51717	3.13357	5.76699	5.51051	5.84148	4.27561	1.73252	4.54578	3.57347	1.52895	6.95976
Traes_4AS_B726A789E	4AS_5949586	57.601	AT1G17800.1	early nodulin-like protein 22 LENGTH=140	IPR008972 Cupredoxin	LOC_Os03g15340.1	plastocyanin-like domain containing protein, putative, expressed	0.740128	1.75453	0.947008	0	0	0	0.135143	0	0	1.06014	43.7108	0.18107	1.82049	0.118037	0
Traes_4AS_DFA1CE43B	4AS_5949903	57.601	sp|Q02158|PLC_DICDI	1-phosphatidylinositol 4,5-bisphosphate phosphodiesterase	IPR001192 Phosphoinositide phospholipase C, IPR008973 C2 calcium/lipid-binding domain, CaLB	LOC_Os03g18010.1	phospholipase C, putative, expressed	1.80635	1.72958	1.62811	20.8879	10.6638	14.2073	2.5035	6.22789	8.2027	3.49913	3.86725	6.36778	5.78746	1.62666	1.68553
Traes_4AS_D763D08C2	4AS_5950933	57.601	AT4G18040.1	eukaryotic translation initiation factor 4E LENGTH=235	IPR001040 Translation Initiation factor eIF- 4e, IPR023398 Translation Initiation factor eIF- 4e-like domain	LOC_Os03g15590.1	eukaryotic translation initiation factor, putative, expressed	12.5124	20.2044	16.5571	12.6934	8.57867	11.1395	17.7696	14.8394	7.19238	23.3279	15.4922	13.0357	17.0889	17.5195	31.584
Traes_4AS_468D4AE46	4AS_5950949	57.601	UniRef90_UPI0002C2FE74	UPI0002C2FE74 related cluster n=1 Tax=unknown RepID=UPI0002C2FE74	IPR024224 DENND6	LOC_Os03g15390.1	GA17271-PA, putative, expressed	3.97206	3.926	3.67024	2.47991	1.60802	1.17518	3.3846	3.07113	2.82287	3.31392	3.8537	3.20784	2.46543	2.04899	1.98987
Traes_4AS_DF967F224	4AS_5950949	57.601	sp|P0CH34|RL40A_ORYSJ	Ubiquitin-60S ribosomal protein L40-1	IPR001975 Ribosomal protein L40e, IPR011332 Ribosomal protein, zinc-binding domain	LOC_Os09g39500.1	ubiquitin fusion protein, putative, expressed	0.0576805	0	0	0	0	0	0.31411	0	0	11.5306	3.97364	3.89345	3.60715	0	0.0918159
Traes_4AS_05DF3EE38	4AS_5951503	57.601	AT5G02720.1	unknown protein; BEST Arabidopsis thaliana protein match is: unknown protein . LENGTH=138		LOC_Os03g17440.1	expressed protein	17.0103	13.6031	13.4338	5.18488	9.61991	11.3518	9.87222	16.5991	9.93492	15.2363	17.5203	14.0892	18.0298	3.45289	10.5999
Traes_4AS_5971FF832	4AS_5951640	57.601	AT2G45420.1	LOB domain-containing protein 18 LENGTH=262	IPR004883 Lateral organ boundaries, LOB	LOC_Os03g14270.1	DUF260 domain containing protein, putative, expressed	0.370146	0.222172	0.196652	0.235545	0.045355	0	0.130578	0.257566	0.0377667	2.21562	0.296187	0.778511	3.43849	0.975337	0.125212
Traes_4AS_894CED0DA	4AS_5951750	57.601	sp|O65719|HSP7C_ARATH	Heat shock 70 kDa protein 3	IPR013126 Heat shock protein 70 family	LOC_Os03g16920.1	DnaK family protein, putative, expressed	4.14735	5.50137	2.65281	0.492834	0.118166	5.93294	0.228556	9.55309	6.0275	0.455756	0.807508	7.35297	5.36651	414.092	246.087
Traes_4AS_91D4C5213	4AS_5951951	57.601	sp|B3EGL2|F16PA_CHLL2	Fructose-1,6-bisphosphatase class 1	IPR000146 Fructose-1,6-bisphosphatase class 1/Sedoheputulose-1,7-bisphosphatase	LOC_Os03g16050.1	fructose-1,6-bisphosphatase, putative, expressed	0.106628	0.114667	0.0585669	108.585	114.781	117.542	5.98591	27.388	150.928	3.70748	20.8223	22.6932	16.493	2.23839	0
Traes_4AS_8398CBD3E	4AS_5951999	57.601		Unknown protein		LOC_Os03g13870.1	expressed protein	13.743	13.7471	11.7676	3.01089	19.1308	105.141	0.781538	6.55227	1.03829	2.44342	3.58546	11.1523	4.50628	6.50042	0.0728537
Traes_4AS_4D52B3F9D	4AS_5951999	57.601	sp|Q5ZKU5|RAB14_CHICK	Ras-related protein Rab-14	IPR001806 Small GTPase superfamily, IPR025662 Sigma-54 interaction domain, ATP-binding site 1, IPR027417 P-loop containing nucleoside triphosphate hydrolase	LOC_Os03g13860.1	ras-related protein, putative, expressed	0	0	0.108895	0.0222024	0	0.34524	0.0398022	0	0	0.159697	0.0467299	0.148569	0.15901	0	0.115424
Traes_4AS_43EACD151	4AS_5952040	57.601	AT2G39710.1	Eukaryotic aspartyl protease family protein LENGTH=442	IPR001461 Peptidase A1, IPR021109 Aspartic peptidase	LOC_Os03g16500.1	aspartic proteinase nepenthesin precursor, putative, expressed	0.397257	2.6066	2.70347	0.169021	0.893514	0.504617	0.906629	1.76247	0.146847	0.95151	0.770511	0.219565	2.25726	0.486408	0
Traes_4AS_9AB14A036	4AS_5952241	57.601	AT5G59700.1	Protein kinase superfamily protein LENGTH=829	IPR011009 Protein kinase-like domain, IPR013320 Concanavalin A-like lectin/glucanase, subgroup, IPR024788 Malectin-like carbohydrate-binding domain	LOC_Os03g17300.3	TKL_IRAK_CrRLK1L-1.7 - The CrRLK1L-1 subfamily has homology to the CrRLK1L homolog, expressed	5.12973	15.2461	18.8421	1.38344	3.40256	16.0855	0.562002	4.01839	0.397273	0.0893671	0.133124	0.695178	0.56553	2.40596	0.920778
Traes_4AS_DA6382E64	4AS_5952555	57.601	AT3G25900.1	Homocysteine S-methyltransferase family protein LENGTH=326	IPR003726 Homocysteine S-methyltransferase	LOC_Os03g12110.1	homocysteine S-methyltransferase protein, putative, expressed	3.04663	35.68	15.5447	0.958079	0.925485	0.452882	1.31742	2.68628	0.366881	1.9866	1.5356	2.89791	15.3693	0.898663	0.0846485
Traes_4AS_92067319F	4AS_5952555	57.601	UniRef90_B9HIY7	NAC domain protein,	IPR003441 NAC domain	LOC_Os03g12120.1	no apical meristem protein, putative, expressed	7.29077	6.75956	7.62432	6.67704	7.95669	7.77788	14.0522	8.8838	6.93065	17.7128	14.0609	14.3812	9.65811	7.1983	11.3935
Traes_4AS_124C824D2	4AS_5952555	57.601	UniRef90_B9HIY7	NAC domain protein,		LOC_Os03g12120.1	no apical meristem protein, putative, expressed	1.54698	4.10264	4.31017	1.50773	2.53817	1.20817	3.40155	1.15746	0.554925	2.95312	1.58479	3.7185	3.23149	3.24982	2.61578
Traes_4AS_35D6F66B4	4AS_5952640	57.601	AT4G40030.2	Histone superfamily protein LENGTH=164	IPR000164 Histone H3, IPR009072 Histone-fold	LOC_Os11g05730.1	histone H3, putative, expressed	96.1817	66.6286	81.6951	45.138	26.0181	0	116.276	34.962	0	172.31	24.1428	25.8787	51.4061	25.5047	0.0359234
Traes_4AS_E1E60C5E5	4AS_5952657	57.601	sp|A2XDY1|MADS1_ORYSI	MADS-box transcription factor 1	IPR002100 Transcription factor, MADS-box	LOC_Os03g11614.1	OsMADS1 - MADS-box family gene with MIKCc type-box, expressed	0	0	1.23928	0.229851	0.134367	0.441935	0	0	0.295897	17.8653	41.9057	33.0459	19.3801	1.65727	0
Traes_4AS_A113A90A5	4AS_5952657	57.601	AT5G09760.1	Plant invertase/pectin methylesterase inhibitor superfamily LENGTH=551		LOC_Os01g65790.1	pectinesterase, putative, expressed	0	0	0	0	0	0	0	0	0	0	0	0	0	0	0
Traes_4AS_773C02521	4AS_5952959	57.601	AT5G05600.1	2-oxoglutarate 2OG and FeII-dependent oxygenase superfamily protein LENGTH=371	IPR005123 Oxoglutarate/iron-dependent dioxygenase, IPR027443 Isopenicillin N synthase-like	LOC_Os03g18030.1	leucoanthocyanidin dioxygenase, putative, expressed	0.378044	4.46624	2.01397	0.317065	2.11475	3.12401	0.389794	3.90052	0.12403	0	0	0.519423	0.0603207	0	0
Traes_4AS_091CDD198	4AS_5952966	57.601	AT5G06460.1	ubiquitin activating enzyme 2 LENGTH=1077	IPR000011 Ubiquitin/SUMO-activating enzyme E1, IPR018075 Ubiquitin-activating enzyme, E1, IPR018965 Ubiquitin-activating enzyme e1, C-terminal, IPR023280 Ubiquitin-like 1 activating enzyme, catalytic cysteine domain	LOC_Os03g18380.3	ubiquitin-activating enzyme, putative, expressed	6.20888	5.6379	5.40857	2.3219	2.90174	1.73897	8.29042	6.07179	5.65557	11.0077	5.95683	14.2368	9.96778	20.6898	13.6826
Traes_4AS_56B8F305C	4AS_5953574	57.601	AT2G40150.1	TRICHOME BIREFRINGENCE-LIKE 28 LENGTH=424	IPR025846 PMR5 N-terminal domain, IPR026057 PC-Esterase	LOC_Os03g18140.1	expressed protein	4.62618	10.2143	8.16374	1.29024	1.48379	0.0440651	5.15272	11.8452	64.8579	0.0840645	21.9256	2.25247	0.145887	0.0346458	0
Traes_4AS_DC872C10F	4AS_5953794	57.601	AT5G60020.1	laccase 17 LENGTH=577	IPR008972 Cupredoxin	LOC_Os03g16610.1	laccase precursor protein, putative, expressed	0	0.65672	0.354947	0.318847	0.851325	0.22571	1.15169	20.4295	238.828	0.0475373	21.4912	6.53854	0	0	0
Traes_4AS_42748DD6E	4AS_5953971	57.601	sp|Q8W1S1|DGDG2_ARATH	Digalactosyldiacylglycerol synthase 2, chloroplastic	IPR001296 Glycosyl transferase, family 1	LOC_Os03g16140.2	digalactosyldiacylglycerol synthase, chloroplast precursor, putative, expressed	11.3467	6.99597	7.675	15.5796	13.5255	7.62198	14.1436	10.0355	16.2816	11.0585	13.9663	14.8008	9.47202	17.2018	18.0089
Traes_4AS_DF85CBD39	4AS_5953971	57.601	AT2G37840.1	Protein kinase superfamily protein LENGTH=733	IPR011009 Protein kinase-like domain, IPR022708 Serine/threonine-protein kinase, C-terminal	LOC_Os03g16130.1	CAMK_CAMK_like_ULKh_APGy.2 - CAMK includes calcium/calmodulin depedent protein kinases, expressed	9.90296	9.51058	10.6226	5.88208	8.35054	10.9213	9.85181	10.8634	10.3505	13.3532	12.2452	11.7754	8.06848	8.66275	31.0211
Traes_4AS_934C6302E	4AS_5953972	57.601	sp|Q6DW73|DGDG2_LOTJA	Digalactosyldiacylglycerol synthase 2, chloroplastic		LOC_Os03g16140.4	digalactosyldiacylglycerol synthase, chloroplast precursor, putative, expressed	2.81883	3.63572	4.71418	7.31964	3.76163	2.97207	3.18478	2.00316	4.52802	3.84	5.64383	6.67712	3.06665	11.3105	7.00072
Traes_4AS_6285AE7F6	4AS_5954293	57.601	sp|P46466|PRS4_ORYSJ	26S protease regulatory subunit 4 homolog	IPR005937 26S proteasome subunit P45, IPR027417 P-loop containing nucleoside triphosphate hydrolase	LOC_Os03g18690.1	26S protease regulatory subunit 4, putative, expressed	74.8729	52.2406	56.2712	43.6196	36.2729	37.9426	72.2195	61.0532	39.643	71.4978	51.1623	68.7914	61.6585	40.9039	43.1517
Traes_4AS_5EDE61425	4AS_5954542	57.601	AT2G25737.1	Sulfite exporter TauE/SafE family protein LENGTH=476		LOC_Os08g30020.4	membrane protein, putative, expressed	1.35637	1.00835	1.52191	0.0415575	0.040168	0	0.103727	0.751181	0.996108	0	0	0.0396269	0	2.40753	0
Traes_4AS_26464994E	4AS_5954542	57.601	AT2G25800.1	Protein of unknown function DUF810 LENGTH=987	IPR008528 Protein of unknown function DUF810	LOC_Os09g17760.1	expressed protein	1.49722	0.703113	1.12948	0.967665	1.01211	0.139391	3.09161	2.25184	5.13535	1.66458	3.78437	1.46216	1.78033	0.446771	0.232686
Traes_4AS_4B1A64B8F	4AS_5954939	57.601	AT2G27820.1	prephenate dehydratase 1 LENGTH=424	IPR001086 Prephenate dehydratase, IPR002912 ACT domain	LOC_Os03g17730.1	P-protein, putative, expressed	2.39245	3.18074	1.42113	1.63674	1.76505	0.691956	3.64548	1.94872	0.584147	3.77181	2.22903	4.52159	3.88886	1.22661	2.59064
Traes_4AS_1CDA71553	4AS_5955042	57.601	AT5G16570.1	glutamine synthetase 1;4 LENGTH=356	IPR008147 Glutamine synthetase, beta-Grasp, IPR014746 Glutamine synthetase/guanido kinase, catalytic domain, IPR027302 Glutamine synthetase, N-terminal conserved site, IPR027303 Glutamine synthetase, glycine-rich site	LOC_Os03g12290.1	glutamine synthetase, catalytic domain containing protein, expressed	37.7712	130.348	149.133	6.9758	8.10153	34.7078	50.9761	10.9624	59.6433	42.7156	48.4578	78.8133	170.233	10.9787	1.3485
Traes_4AS_887399584	4AS_5955230	57.601	sp|P23901|ALDR_HORVU	Aldose reductase	IPR001395 Aldo/keto reductase, IPR023210 NADP-dependent oxidoreductase domain	LOC_Os03g13390.2	oxidoreductase, aldo/keto reductase family protein, putative, expressed	16.2657	263.768	168.73	6.88844	4.02891	6.54603	10.6807	6.55871	3.00828	7.54248	8.61071	14.516	25.7358	17.6829	12.0776
Traes_4AS_2B4080604	4AS_5955230	57.601	sp|Q9DBU0|TM9S1_MOUSE	Transmembrane 9 superfamily member 1	IPR004240 Nonaspanin TM9SF, IPR016196 Major facilitator superfamily domain, general substrate transporter	LOC_Os03g13380.1	transmembrane 9 superfamily member, putative, expressed	62.6528	58.3026	60.0133	33.7352	26.8411	17.5481	65.6238	54.6744	40.9719	44.8187	90.9334	43.1881	43.7913	10.5598	19.0208
Traes_4AS_DA9555CFB	4AS_5955230	57.601	sp|Q13042|CDC16_HUMAN	Cell division cycle protein 16 homolog	IPR011990 Tetratricopeptide-like helical	LOC_Os03g13370.1	tetratricopeptide repeat domain containing protein, expressed	2.73457	1.90216	1.84571	1.41033	1.47267	1.62305	3.01754	1.98546	0.691759	3.92991	1.37018	1.75188	2.22733	0.10029	8.06945
Traes_4AS_1843B1EFB	4AS_5955261	57.601	AT1G73680.2	alpha dioxygenase LENGTH=640	IPR010255 Haem peroxidase	LOC_Os12g26290.6	alpha-DOX2, putative, expressed	4.3885	1.51123	2.13773	0.521995	2.32387	0.519433	0.186639	1.14128	0.235654	0	0	0.0650214	0	0	0
Traes_4AS_E7F252662	4AS_5955659	57.601	sp|Q9STF9|PP266_ARATH	Pentatricopeptide repeat-containing protein		LOC_Os03g18620.1	PPR repeat domain containing protein, putative, expressed	0.303043	2.68634	1.64444	0.58786	0.429518	0.264163	0.726633	0.876112	0.315671	0.82815	1.39229	1.15227	0.911078	0.543281	4.59107
Traes_4AS_4EFBA88E4	4AS_5956399	57.601	AT5G56110.1	myb domain protein 103 LENGTH=320	IPR009057 Homeodomain-like	LOC_Os03g18480.1	MYB family transcription factor, putative, expressed	0	0	0	0	0	0	0	0	0	2.05237	0.228392	0	0	0	0
Traes_4AS_9421592BC	4AS_5956749	57.601	sp|Q4HXT6|PMP3_GIBZE	Plasma membrane proteolipid 3	IPR000612 Proteolipid membrane potential modulator	LOC_Os03g17790.1	OsRCI2-5 - Putative low temperature and salt responsive protein, expressed	86.1168	68.1786	56.459	134.845	60.7979	13.605	51.2167	107.238	14.9164	2.73343	21.1438	11.4155	35.514	20.4138	2.98358
Traes_4AS_1DD58D822	4AS_5957183	57.601	AT2G40370.1	laccase 5 LENGTH=580	IPR008972 Cupredoxin	LOC_Os03g18640.1	laccase precursor protein, putative, expressed	21.5499	15.6785	19.9324	0.0851891	0.102147	0	0.0998757	0	0	0	0.067207	0.0445141	0.780928	6.71868	0.0273011
Traes_4AS_46CFB0ADC	4AS_5957260	57.601	UniRef90_UPI00032A75A7	UPI00032A75A7 related cluster n=1 Tax=unknown RepID=UPI00032A75A7		LOC_Os03g17490.2	expressed protein	11.2135	21.8176	19.4547	10.0323	10.5635	9.23093	19.5802	18.2573	11.2497	41.1153	17.228	21.4542	18.034	15.2375	41.9396
Traes_4AS_6C236D93D	4AS_5957260	57.601	AT2G37300.2	unknown protein; FUNCTIONS IN: molecular_function unknown; INVOLVED IN: biological_process unknown; LOCATED IN: endomembrane system; EXPRESSED IN: 23 plant structures; EXPRESSED DURING: 12 growth stages. LENGTH=248		LOC_Os03g17500.1	expressed protein	1.5835	2.80174	2.09661	3.06027	2.65969	0.0885019	3.40931	1.2518	2.44078	3.03409	3.26064	2.7182	1.40829	2.31186	0.291038
Traes_4AS_4190CCF4C	4AS_5957448	57.601	UniRef90_Q0DTM9	protein n=1 Tax=Oryza sativa subsp. japonica RepID=Q0DTM9_ORYSJ	IPR008493 Protein of unknown function DUF775	LOC_Os03g13450.1	expressed protein	2.31087	6.07063	3.67678	1.1746	2.00749	2.47721	0.953705	1.43342	0.475979	2.01393	1.17742	1.45807	1.66608	12.2025	6.57367
Traes_4AS_0ADBF16FA	4AS_5957814	57.601		Unknown protein			nothing found in rice	0	0	0	0	0	0	0	0	0	0	0	0.247529	0	0	0
Traes_4AS_D601C6E01	4AS_5957822	57.601	UniRef90_UPI0002B46FCD	UPI0002B46FCD related cluster n=1 Tax=unknown RepID=UPI0002B46FCD		LOC_Os02g12870.1	expressed protein	13.723	9.79952	10.5796	6.67314	4.90364	7.5128	8.98704	11.5026	6.67894	14.9764	17.3803	7.0423	21.7406	2.097	0.18724
Traes_4AS_F11702AE2	4AS_5958195	57.601	AT4G31550.1	WRKY DNA-binding protein 11 LENGTH=325	IPR018872 Zn-cluster domain	LOC_Os04g21950.1	WRKY51, expressed	4.06664	9.57237	7.84309	3.43311	6.0993	3.66036	8.99134	6.05067	3.79356	8.28396	7.20666	6.50094	4.04455	2.99538	18.9463
Traes_4AS_8E7275248	4AS_5958195	57.601	sp|P10478|XYNZ_CLOTH	Endo-1,4-beta-xylanase Z	IPR001000 Glycoside hydrolase, family 10, IPR017853 Glycoside hydrolase, superfamily	LOC_Os03g14010.2	glycosyl hydrolase family 10 protein, putative, expressed	1.30862	3.23401	1.94274	1.01733	3.05847	1.52158	15.3071	2.46023	0.19036	16.9689	16.6625	3.71416	14.9832	3.80556	0.171817
Traes_4AS_1658FFBB2	4AS_5958273	57.601	AT4G28760.1	Protein of unknown function DUF3741 LENGTH=924	IPR022212 Protein of unknown function DUF3741, IPR025486 Domain of unknown function DUF4378	LOC_Os03g17210.1	expressed protein	4.77738	3.64063	4.13243	1.4938	3.61667	7.87075	5.08243	4.2257	4.18848	5.32473	2.45444	3.97595	4.02353	8.02871	7.68531
Traes_4AS_8610A0310	4AS_5958273	57.601	sp|Q7N3Q7|ARNA_PHOLL	Bifunctional polymyxin resistance protein ArnA	IPR001509 NAD-dependent epimerase/dehydratase, IPR016040 NADP-binding domain	LOC_Os03g17230.1	NAD dependent epimerase/dehydratase family domain containing protein, expressed	3.54853	3.11945	3.49561	1.79113	1.50577	0.368169	3.40916	4.51715	0.877823	7.67878	5.25954	3.66694	1.59577	2.37467	1.4914
Traes_4AS_71B1DAAE4	4AS_5958365	57.601	sp|B0JWU8|ATPX_MICAN	ATP synthase subunit b'	IPR002146 ATPase, F0 complex, subunit B/B', bacterial/chloroplast, IPR015893 Tetracycline transcriptional regulator, TetR-like, C-terminal	LOC_Os03g17070.1	ATP synthase B chain, chloroplast precursor, putative, expressed	1.12908	3.85759	2.41815	194.01	304.369	629.957	14.9753	67.3612	268.04	9.00402	31.0214	59.9858	33.3629	9.45596	0.330624
Traes_4AS_9D6002759	4AS_5958388	57.601	AT5G02230.1	Haloacid dehalogenase-like hydrolase HAD superfamily protein LENGTH=280	IPR006439 HAD hydrolase, subfamily IA, IPR010237 Pyrimidine 5-nucleotidase, IPR023214 HAD-like domain	LOC_Os03g16670.1	haloacid dehalogenase-like hydrolase family protein, putative, expressed	80.9621	83.978	77.2395	35.6228	28.2955	65.0079	42.3436	51.1995	14.3416	39.2943	118.77	79.9206	169.045	18.4658	0.0397818
Traes_4AS_37774211F	4AS_5958693	57.601	UniRef90_UPI00015CC29A	UPI00015CC29A related cluster n=1 Tax=unknown RepID=UPI00015CC29A	IPR011990 Tetratricopeptide-like helical	LOC_Os03g18700.1	expressed protein	23.2735	31.0243	28.4199	16.4539	9.80626	10.0022	19.6786	13.929	13.359	11.8803	9.98943	9.66306	12.4404	9.2062	20.7088
Traes_4AS_BAF81FFF7	4AS_5958914	57.601		Unknown protein		LOC_Os04g54840.1	DNA-directed RNA polymerase subunit, putative, expressed	10.7879	8.23386	9.14631	14.8503	10.3805	11.843	13.2069	10.9253	28.5589	13.1799	10.9645	17.443	8.09143	6.08265	6.26413
Traes_4AS_E9BA8992D	4AS_5959371	57.601	sp|B5XAM2|ICT1_SALSA	Peptidyl-tRNA hydrolase ICT1, mitochondrial	IPR000352 Peptide chain release factor class I/class II	LOC_Os03g14510.1	immature colon carcinoma transcript 1 protein precursor, putative, expressed	3.0761	2.82994	3.2162	13.5851	6.5397	9.82834	3.20083	5.0725	10.7689	3.30823	2.81775	6.93967	5.30691	3.64	2.81107
Traes_4AS_38D82BF55	4AS_5959405	57.601	AT1G26560.1	beta glucosidase 40 LENGTH=510	IPR001360 Glycoside hydrolase, family 1, IPR017853 Glycoside hydrolase, superfamily	LOC_Os03g11420.1	Os3bglu6 - beta-glucosidase/beta-fucosidase/beta-galactosidase, expressed	4.97423	3.06803	4.9844	0.0344606	0	0	0.278062	0.0314581	0	0	0	0.115743	0	0	0
Traes_4AS_9EEABCE1C	4AS_5959481	57.601	sp|A4SS04|KATG_AERS4	Catalase-peroxidase	IPR010255 Haem peroxidase	LOC_Os03g17690.1	OsAPx1 - Cytosolic Ascorbate Peroxidase encoding gene 1-8, expressed	114.992	174.61	132.283	21.5784	42.5519	177.406	114.877	233.134	102.164	165.391	142.336	261.168	387.288	24.9872	3.92224
Traes_4AS_D4763E468	4AS_5960063	57.601	AT3G19580.1	zinc-finger protein 2 LENGTH=273	IPR015880 Zinc finger, C2H2-like	LOC_Os03g17150.1	ZOS3-09 - C2H2 zinc finger protein, expressed	0.148382	1.92833	1.14976	0	0	0	0	0	0	0	0	0.0419684	0	0.0413781	0.0576203
Traes_4AS_B127D4543	4AS_5960475	57.601		Unknown protein		LOC_Os03g16600.1	expressed protein	2.65347	0.137298	3.16693	4.052	4.9831	2.34224	5.41908	5.38179	4.00805	7.3246	4.41751	2.53948	10.3013	3.59309	0.882647
Traes_4AS_125EAE3ED	4AS_5960559	57.601	AT3G19770.1	Vacuolar sorting protein 9 VPS9 domain LENGTH=520	IPR003123 Vacuolar sorting protein 9	LOC_Os03g15650.1	vacuolar sorting protein, putative, expressed	10.5361	7.00418	8.55247	4.54972	4.15218	5.68008	7.34848	7.83054	5.68557	8.82587	7.77504	8.6815	9.24928	7.42991	9.0733
Traes_4AS_18663793B	4AS_5960559	57.601	sp|Q8VZ91|EF103_ARATH	Ethylene-responsive transcription factor 6	IPR016177 DNA-binding domain	LOC_Os03g15660.1	AP2 domain containing protein, expressed	0.873168	1.46703	1.96658	0.263151	0.162599	0.112235	1.09227	4.07606	0.372341	1.23889	1.58192	1.17791	0.610091	0.139095	0.120876
Traes_4AS_8CDF87CBD	4AS_5960677	57.601	sp|Q8IYB3|SRRM1_HUMAN	Serine/arginine repetitive matrix protein 1	IPR002483 PWI domain	LOC_Os03g16369.1	retrotransposon protein, putative, unclassified, expressed	11.6753	11.6249	14.1753	7.62646	9.54076	5.94367	19.1339	11.3593	8.55545	18.1343	14.1457	15.59	12.7972	9.68036	35.3785
Traes_4AS_E960B83C6	4AS_5960677	57.601	AT1G63470.1	AT hook motif DNA-binding family protein LENGTH=378	IPR014476 Predicted AT-hook DNA-binding	LOC_Os03g16350.1	DNA binding protein, putative, expressed	0.70537	5.22694	2.09975	0.442828	0.392662	0.296408	1.79621	2.01565	0.0745917	0.0107245	0.0503558	0.133557	0.372547	0.531435	2.04711
Traes_4AS_DEFEE6768	4AS_5961097	57.601	sp|Q5ZLR6|ARHG6_CHICK	Rho guanine nucleotide exchange factor 6	IPR001452 Src homology-3 domain	LOC_Os03g16000.1	src homology-3 domain protein 3, putative, expressed	8.69785	6.36424	7.96124	4.99841	8.31092	24.8871	5.56231	14.3021	8.49979	5.46177	6.24124	13.4296	10.5634	7.52062	19.0128
Traes_4AS_3B4E00416	4AS_5961427	57.601	UniRef90_UPI000234EB83	UPI000234EB83 related cluster n=1 Tax=unknown RepID=UPI000234EB83	IPR009057 Homeodomain-like	LOC_Os03g13790.1	myb/SANT domain protein, putative, expressed	4.08057	4.17435	4.06285	2.61796	3.10934	4.57164	4.84525	4.92491	4.63462	6.46828	6.17297	8.48785	6.99974	6.31145	2.90219
Traes_4AS_92B7C88D5	4AS_5961930	57.601	sp|Q4QY64|ATAD5_MOUSE	ATPase family AAA domain-containing protein 5	IPR027417 P-loop containing nucleoside triphosphate hydrolase	LOC_Os03g15580.1	AT hook motif family protein, expressed	4.57928	3.23364	3.78814	3.27156	3.33209	2.26603	7.33106	4.8388	1.71853	13.6903	5.43289	7.14108	4.80001	2.86558	9.01074
Traes_4AS_FDC89FDDE	4AS_5962430	57.601	UniRef90_Q7XTA1	n=1 Tax=Oryza sativa subsp. japonica RepID=Q7XTA1_ORYSJ	IPR019557 Aminotransferase-like, plant mobile domain	LOC_Os04g26880.1	transposon protein, putative, unclassified, expressed	0	0	0	0	0	0	0	0	0	0	0	0	0	0	0
Traes_4AS_DA32D4691	4AS_5962926	57.601	AT5G27000.1	kinesin 4 LENGTH=987	IPR001752 Kinesin, motor domain, IPR027417 P-loop containing nucleoside triphosphate hydrolase, IPR027640 Kinesin-like protein	LOC_Os03g17164.1	kinesin-related protein, putative, expressed	3.64043	1.32792	1.84131	1.82474	1.7827	0.0574679	5.20976	1.97707	0.294137	7.46877	2.85731	1.86625	2.9765	0.583736	0.142602
Traes_4AS_CDC673BD9	4AS_5963718	57.601	AT5G51760.1	Protein phosphatase 2C family protein LENGTH=416	IPR001932 Protein phosphatase 2C PP2C-like domain, IPR015655 Protein phosphatase 2C	LOC_Os03g16170.1	protein phosphatase 2C, putative, expressed	1.29698	13.4341	8.9086	0.667327	5.20544	56.4976	1.93385	9.66403	8.80685	4.29585	1.12311	11.7158	11.4924	10.6829	0.354745
Traes_4AS_3EBE9CF13	4AS_5963721	57.601	AT3G02100.1	UDP-Glycosyltransferase superfamily protein LENGTH=464	IPR002213 UDP-glucuronosyl/UDP-glucosyltransferase	LOC_Os10g17489.1	UDP-glucoronosyl and UDP-glucosyl transferase domain containing protein, expressed	5.56262	3.1801	5.36279	0.458953	0.61849	4.30448	0.353471	0.694232	0	0.744887	0.920427	0.474029	5.20912	0.0739905	0.58214
Traes_4AS_880EB5A99	4AS_5964408	57.601	AT5G66550.1	Maf-like protein LENGTH=207	IPR003697 Maf-like protein	LOC_Os03g12810.1	maf, putative, expressed	8.71018	9.9873	9.76492	4.91457	6.59702	7.65609	12.1861	7.92061	6.48671	10.2415	5.65124	9.7997	6.61779	1.76018	6.75869
Traes_4AS_361ADDD17	4AS_5965457	57.601	AT1G48480.1	receptor-like kinase 1 LENGTH=655	IPR003591 Leucine-rich repeat, typical subtype, IPR011009 Protein kinase-like domain, IPR013210 Leucine-rich repeat-containing N-terminal, type 2	LOC_Os03g18630.1	receptor-like kinase RHG1, putative, expressed	2.94155	2.60556	3.69725	1.23173	0.653563	0.0127816	2.24435	0.639938	0.0591871	0.668335	0.180255	0.264549	0.663717	0.231221	0.187379
Traes_4AS_0FE9254551	4AS_5965457	57.601	AT1G62350.1	Pentatricopeptide repeat PPR superfamily protein LENGTH=196	IPR002885 Pentatricopeptide repeat	LOC_Os03g18620.1	PPR repeat domain containing protein, putative, expressed	2.38959	1.93674	1.24308	0.558816	1.01314	0.337996	2.93236	3.14626	0.915365	1.94728	0.386547	1.03073	1.55783	1.38929	9.3111
Traes_4AS_B5D20D324	4AS_5965838	57.601	sp|A8AL14|FIEF_CITK8	Cation-efflux pump FieF	IPR002524 Cation efflux protein, IPR027469 Cation efflux protein transmembrane domain, IPR027470 Cation efflux protein cytoplasmic domain	LOC_Os03g12530.1	cation efflux family protein, putative, expressed	4.33573	4.45719	4.9475	3.49479	7.45825	3.96544	5.61221	4.09607	9.20743	5.55266	9.64035	21.123	8.56494	2.13435	23.0447
Traes_4AS_AC5746DFA	4AS_5966529	57.601	sp|Q8VZ37|AP3S_ARATH	AP-3 complex subunit sigma	IPR000804 Clathrin adaptor complex, small chain, IPR016635 Adaptor protein complex, sigma subunit	LOC_Os03g12710.1	clathrin adaptor complex small chain domain containing protein, expressed	10.5127	8.09753	8.14622	6.73859	5.8903	4.71186	11.6583	10.6672	8.46805	9.5734	11.2183	9.4131	8.53276	7.04909	5.00415
Traes_4AS_5C4ADB91B	4AS_5966966	57.601	sp|Q54VC7|PITP3_DICDI	Phosphatidylinositol transfer protein 3	IPR001666 Phosphatidylinositol transfer protein, IPR023393 START-like domain	LOC_Os03g17800.1	phosphatidylinositol transfer protein alpha isoform, putative, expressed	0	3.15188	2.61662	0.0633481	1.45315	10.5886	0.594298	0.550764	0.562133	0	0.266617	2.36417	1.38731	4.67764	0
Traes_4AS_32255850B	4AS_5967159	57.601	AT3G09690.1	alpha/beta-Hydrolases superfamily protein LENGTH=527		LOC_Os03g17900.1	hydrolase, alpha/beta fold family protein, putative, expressed	6.58002	6.41579	4.64082	3.91293	3.03651	2.84707	7.22051	5.71493	3.16528	2.13918	8.25836	8.60762	9.59753	13.1526	6.7813
Traes_4AS_E41A94443	4AS_5967294	57.601	AT2G39830.1	DA1-related protein 2 LENGTH=528	IPR001781 Zinc finger, LIM-type, IPR022087 Protein DA1 like	LOC_Os03g16090.1	LIM domain-containing protein, putative, expressed	2.88181	3.5811	3.38729	1.98298	4.17003	2.4844	3.76545	6.11216	2.79526	2.30643	3.40365	3.6289	0.749226	0.266624	0.427524
Traes_4AS_5A87E55B4	4AS_5967294	57.601	AT3G55640.1	Mitochondrial substrate carrier family protein LENGTH=332	IPR002067 Mitochondrial carrier protein, IPR023395 Mitochondrial carrier domain	LOC_Os03g16080.1	mitochondrial carrier protein, putative, expressed	2.54763	2.44754	2.80926	1.24899	2.5232	1.30698	5.34323	2.17454	1.23309	4.5825	2.58619	3.39441	2.62945	1.38197	11.5319
Traes_4AS_5177FC080	4AS_5967438	57.601	sp|Q9USQ6|SYJ2_SCHPO	Inositol-1,4,5-trisphosphate 5-phosphatase 2	IPR005135 Endonuclease/exonuclease/phosphatase	LOC_Os03g13520.1	endonuclease/exonuclease/phosphatase family domain containing protein, expressed	5.95455	8.04624	7.34097	0.128924	0.506055	3.38568	0.0209409	0.0320094	0.0852134	0.0105025	0.0986294	0.299678	0.142317	0.130113	0
Traes_4AS_FF5C27E0A	4AS_5967597	57.601	AT3G07970.1	Pectin lyase-like superfamily protein LENGTH=439	IPR000743 Glycoside hydrolase, family 28, IPR011050 Pectin lyase fold/virulence factor	LOC_Os03g11760.1	polygalacturonase, putative, expressed	0	0	0.0306909	0	0	0	0	0	0	0.776348	0.292931	0	2.58067	0	0
Traes_4AS_2166F4C851	4AS_5967732	57.601	AT1G13520.1	Protein of unknown function DUF1262 LENGTH=387	IPR010683 Protein of unknown function DUF1262	LOC_Os08g31850.1	expressed protein	1.27895	8.45121	5.75449	0.0252489	0.0243074	0.192994	0.040815	0	0	0.0206895	0.0485249	0.0237458	0.154456	0	0.0195515
Traes_4AS_20EAF4CEC	4AS_5967946	57.601	sp|P48620|FAD3C_SESIN	Omega-3 fatty acid desaturase, chloroplastic	IPR005804 Fatty acid desaturase, type 1	LOC_Os03g18070.1	omega-3 fatty acid desaturase, chloroplast precursor, putative, expressed	129.36	65.0372	70.0862	17.8366	61.3994	30.6203	18.2671	148.369	4.36608	62.5788	22.146	9.16518	160.086	22.7358	8.72019
Traes_4AS_7FB4CF5D7	4AS_5968487	57.601	AT5G01340.1	Mitochondrial substrate carrier family protein LENGTH=309	IPR002067 Mitochondrial carrier protein, IPR023395 Mitochondrial carrier domain	LOC_Os03g18160.1	mitochondrial carrier protein, putative, expressed	3.45269	2.69677	2.9308	4.16503	3.17848	2.44667	7.07452	3.34109	1.48784	5.12074	3.22508	4.85324	3.76544	2.51593	16.1058
Traes_4AS_706F47AD3	4AS_5969107	57.601	sp|Q32SG5|RIK_MAIZE	Protein RIK		LOC_Os03g11520.1	expressed protein	30.6042	25.2408	32.7414	19.7959	14.4325	12.2858	26.8114	19.6244	17.6365	20.9007	18.329	21.6727	18.9255	44.986	36.8407
Traes_4AS_93E2E2D19	4AS_5969337	57.601	sp|Q8GSJ6|LQY1_ARATH	Protein disulfide-isomerase LQY1	IPR001305 Heat shock protein DnaJ, cysteine-rich domain	LOC_Os03g14040.1	expressed protein	0	0	0	0	0	0	0	0	0	0	0	0	0	0	0
Traes_4AS_3D5875DB5	4AS_5970383	57.601	UniRef90_E0UJ47	Glycosyl transferase group 1 n=1 Tax=Cyanothece sp. strain PCC 7822 RepID=E0UJ47_CYAP2		LOC_Os03g15840.1	glycosyl transferase, group 1 domain containing protein, expressed	17.5171	14.6815	13.0305	8.81731	12.1904	15.7378	10.7885	13.717	6.25414	11.8496	13.6647	8.62252	9.8473	2.9063	7.90226
Traes_4AS_B25B75944	4AS_5970410	57.601	AT1G07160.1	Protein phosphatase 2C family protein LENGTH=380	IPR001932 Protein phosphatase 2C PP2C-like domain, IPR015655 Protein phosphatase 2C	LOC_Os03g18150.1	protein phosphatase 2C, putative, expressed	13.2277	53.8368	59.8181	4.58206	37.0857	51.753	22.1865	53.2124	4.5684	25.601	9.35733	7.04996	10.2854	6.00584	0.226789
Traes_4AS_A4B38E814	4AS_5970422	57.601	AT3G17840.1	receptor-like kinase 902 LENGTH=647	IPR001611 Leucine-rich repeat, IPR011009 Protein kinase-like domain, IPR013210 Leucine-rich repeat-containing N-terminal, type 2, IPR013320 Concanavalin A-like lectin/glucanase, subgroup, IPR025875 Leucine rich repeat 4	LOC_Os03g16010.1	BRASSINOSTEROID INSENSITIVE 1-associated receptor kinase 1 precursor, putative, expressed	23.4744	14.0482	16.2449	16.9688	13.0761	7.18349	36.1054	21.3407	10.9714	28.3909	42.8781	38.556	27.1408	8.86429	6.96799
Traes_4AS_33AD54FBE	4AS_5970422	57.601	sp|Q84Q77|HS17A_ORYSJ	17.9 kDa class I heat shock protein	IPR008978 HSP20-like chaperone	LOC_Os03g16020.1	hsp20/alpha crystallin family protein, putative, expressed	0.0543486	0.105588	0.0517882	0	0	0	0.0293048	0.0796492	0.0228136	0.0587893	0.0919323	0.53263	0.0554533	3.59679	4.68402
Traes_4AS_9A9C84490	4AS_5970787	57.601	sp|A2XDY1|MADS1_ORYSI	MADS-box transcription factor 1	IPR002487 Transcription factor, K-box	LOC_Os03g11614.1	OsMADS1 - MADS-box family gene with MIKCc type-box, expressed	0.0727593	0.282724	0.312035	0	0.0210996	0	0.15693	0	0	0.255793	0.0923068	0.0617122	0	0	0
Traes_4AS_669BAF6C7	4AS_5971015	57.601	AT1G07900.1	LOB domain-containing protein 1 LENGTH=190	IPR004883 Lateral organ boundaries, LOB	LOC_Os03g17810.1	DUF260 domain containing protein, putative, expressed	0	0.0366143	0	0	0	0	0	0	0	0	0	0	0	0	0
Traes_4AS_7C9340F03	4AS_5971139	57.601	sp|Q73NT9|SYM_TREDE	Methionine--tRNA ligase	IPR009080 Aminoacyl-tRNA synthetase, class 1a, anticodon-binding, IPR012340 Nucleic acid-binding, OB-fold, IPR014729 Rossmann-like alpha/beta/alpha sandwich fold, IPR015413 Methionyl/Leucyl tRNA synthetase	LOC_Os06g31210.1	methionyl-tRNA synthetase, putative, expressed	23.8556	20.5639	20.2451	18.7045	16.0617	5.9042	29.1647	19.9323	10.5824	29.6056	16.7809	20.7599	21.5233	11.6088	12.7621
Traes_4AS_18B1C3691	4AS_5971497	57.601	AT4G08230.1	glycine-rich protein LENGTH=113	IPR024491 Selenoprotein SelK/SelG	LOC_Os03g15720.1	expressed protein	2.52857	0.738716	3.17739	0.847491	1.98807	5.13014	2.55236	1.29818	0.667001	1.26808	4.08687	0.934157	2.44302	9.39621	2.79379
Traes_4AS_69903F29C	4AS_5971644	57.601	UniRef90_B9HT02	Fasciclin-like domain-containing protein n=1 Tax=Populus trichocarpa RepID=B9HT02_POPTR		LOC_Os03g13490.1	expressed protein	0	0.0374916	0.0755913	0	0.0892493	0	0.165372	0.0421576	0.0487927	0	0.097063	0.132447	0	0	0
Traes_4AS_32C1B23B4	4AS_5971943	57.601	sp|Q84Q77|HS17A_ORYSJ	17.9 kDa class I heat shock protein	IPR008978 HSP20-like chaperone	LOC_Os03g16040.1	hsp20/alpha crystallin family protein, putative, expressed	0.0691478	0	0.185642	0.0278942	0.0270571	0.500833	0.0250321	0.02553	0.0296693	0.0251085	0.293591	35.1142	0.744892	1.03144	0.254966
Traes_4AS_4EB37F546	4AS_5972054	57.601	sp|Q13042|CDC16_HUMAN	Cell division cycle protein 16 homolog	IPR011990 Tetratricopeptide-like helical	LOC_Os03g13370.1	tetratricopeptide repeat domain containing protein, expressed	1.66202	2.74629	1.88608	0.938455	1.06766	0.807207	3.88427	1.46489	0.363751	3.09221	1.43248	1.36396	1.68006	0.418156	6.7271
Traes_4AS_C318715F9	4AS_5972470	57.601	AT3G50660.1	Cytochrome P450 superfamily protein LENGTH=513	IPR001128 Cytochrome P450	LOC_Os03g12660.1	cytochrome P450, putative, expressed	4.11488	1.87228	2.74478	2.20402	2.07253	1.32531	1.47243	1.97353	0.233556	0.548808	1.92441	4.76337	3.38185	9.55965	0.746344
Traes_4AS_F14B28642	4AS_5973576	57.601	sp|Q84Q77|HS17A_ORYSJ	17.9 kDa class I heat shock protein	IPR008978 HSP20-like chaperone	LOC_Os03g16040.1	hsp20/alpha crystallin family protein, putative, expressed	3.71366	7.50804	4.09314	3.01522	8.09112	78.1651	1.70629	5.55904	3.23652	6.11259	3.14858	16.9873	25.9419	118.632	21.2105
Traes_4AS_E1B651375	4AS_5973774	57.601	AT1G68530.1	3-ketoacyl-CoA synthase 6 LENGTH=497	IPR012392 Very-long-chain 3-ketoacyl-CoA synthase, IPR016039 Thiolase-like	LOC_Os03g12030.1	3-ketoacyl-CoA synthase, putative, expressed	2.31537	1.22723	1.34008	17.9169	14.9851	6.47922	2.21713	2.94704	13.3183	3.94222	20.8084	13.446	36.8481	2.72577	0.851876
Traes_4AS_7295A1470	4AS_5973858	57.601	sp|O64705|PP184_ARATH	Pentatricopeptide repeat-containing protein	IPR002885 Pentatricopeptide repeat, IPR011990 Tetratricopeptide-like helical	LOC_Os03g13830.1	pentatricopeptide, putative, expressed	0.25876	0.0885649	0.245212	0.220179	0.0705353	0	0.344455	0.133736	0.0765	0.444229	0.115814	0.343101	0.260511	0.101834	0.070783
Traes_4AS_2FBDD5B23	4AS_5973950	57.601	AT5G19500.1	Tryptophan/tyrosine permease LENGTH=505	IPR018227 Tryptophan/tyrosine permease	LOC_Os03g14915.1	expressed protein	0.0381776	0.0491635	0.100758	1.4014	4.89203	2.10005	1.23718	1.83392	2.56142	4.72362	6.60477	1.77468	4.90378	0.335126	0.0835855
Traes_4AS_C4001163C	4AS_5974061	57.601	sp|Q9S845|GONS3_ARATH	GDP-mannose transporter GONST3	IPR004853 Triose-phosphate transporter domain	LOC_Os03g11590.1	integral membrane protein, putative, expressed	22.2521	40.5471	38.7524	2.00963	12.5907	3.19465	3.67609	5.85655	2.95655	0.803567	4.72551	7.96646	2.1773	0.266478	0.273123
Traes_4AS_B3E31E7DE	4AS_5974061	57.601	sp|O43684|BUB3_HUMAN	Mitotic checkpoint protein BUB3	IPR015943 WD40/YVTN repeat-like-containing domain	LOC_Os03g33580.1	mitotic checkpoint protein, putative, expressed	14.3543	9.55402	11.8794	7.8729	6.67646	5.05291	14.535	7.41961	5.24278	22.0404	6.57835	6.45285	9.54314	6.48665	12.0053
Traes_4AS_7F1606FAE	4AS_5974267	57.601	sp|A7ERK1|ATG9_SCLS1	Autophagy-related protein 9	IPR007241 Autophagy-related protein 9	LOC_Os03g14380.1	autophagy protein 9, putative, expressed	11.1365	10.6286	10.0808	5.48577	7.64705	11.0018	7.2121	10.3428	9.41707	8.03756	9.73001	12.9028	11.6641	6.56707	16.8049
Traes_4AS_8407C90D81	4AS_5974537	57.601	AT3G19950.1	RING/U-box superfamily protein LENGTH=328	IPR010543 Domain of unknown function DUF1117, IPR013083 Zinc finger, RING/FYVE/PHD-type	LOC_Os03g16480.1	zinc finger family protein, putative, expressed	4.41886	32.0977	28.0879	2.80144	13.8655	16.9851	7.97475	13.8329	3.34323	10.5543	5.16246	4.3863	7.72672	10.0678	5.47124
Traes_4AS_DB3EBF441	4AS_5974616	57.601	AT3G05200.1	RING/U-box superfamily protein LENGTH=398	IPR013083 Zinc finger, RING/FYVE/PHD-type	LOC_Os03g27360.1	RING-H2 finger protein ATL5H precursor, putative, expressed	0.77889	3.3893	5.46137	0	0	0	0.0735981	0.0450037	0	0	0	0	0.0166913	0	0
Traes_4AS_E09C7F227	4AS_5974821	57.601	UniRef90_UPI000234E62F	UPI000234E62F related cluster n=1 Tax=unknown RepID=UPI000234E62F		LOC_Os03g11450.1	expressed protein	2.91596	2.51865	2.45968	2.70843	2.50183	1.85642	3.11232	3.05994	2.9272	4.74102	3.26182	3.52597	3.68599	2.6007	1.31116
Traes_4AS_9C1CB8D5A	4AS_5974854	57.601	sp|Q9LZX8|BIG2_ARATH	Brefeldin A-inhibited guanine nucleotide-exchange protein 2	IPR000904 SEC7-like, IPR016024 Armadillo-type fold, IPR023394 SEC7-like, alpha orthogonal bundle	LOC_Os03g14260.1	guanine nucleotide exchange family protein, putative, expressed	0.139103	0.069637	1.10171	0.168834	0.164905	0.101225	0.303849	0.775124	0.364808	0.457052	0.888542	0.0834895	0.262601	0.624036	0.334608
Traes_4AS_6262F990C	4AS_5975340	57.601	UniRef90_Q0J7F5	protein n=1 Tax=Oryza sativa subsp. japonica RepID=Q0J7F5_ORYSJ	IPR003656 Zinc finger, BED-type predicted, IPR008906 HAT dimerisation domain, C-terminal, IPR012337 Ribonuclease H-like domain, IPR025525 Domain of unknown function DUF4413	LOC_Os08g08240.1	transposon protein, putative, unclassified, expressed	1.28431	1.04073	1.20879	1.15611	1.28557	1.19409	1.29813	1.38801	1.83423	2.56141	1.84357	2.75208	1.75466	0.693735	3.84256
Traes_4AS_AC029DCD3	4AS_5975419	57.601	AT2G25737.1	Sulfite exporter TauE/SafE family protein LENGTH=476	IPR002781 Transmembrane protein TauE like	LOC_Os08g30020.6	membrane protein, putative, expressed	0.278196	0.554969	0.428131	0	0	0	0.0596097	0.0607692	0.174891	0	0	0	0	0.680854	0
Traes_4AS_063A9B72A	4AS_5975809	57.601	sp|A0JM64|K0907_XENTR	UPF0469 protein KIAA0907 homolog		LOC_Os03g11520.2	expressed protein	1.24539	1.32682	2.08368	1.8712	1.14911	1.17142	1.63379	1.4117	1.47625	2.03158	1.63888	2.11659	1.44335	2.08571	3.20852
Traes_4AS_877514817	4AS_5975853	57.601	AT1G58470.1	RNA-binding protein 1 LENGTH=360	IPR012677 Nucleotide-binding, alpha-beta plait	LOC_Os03g17060.1	RNA recognition motif containing protein, putative, expressed	4.61883	5.28181	4.99311	3.07212	3.35	2.31503	4.81353	3.29177	3.15798	6.59765	3.30278	6.54567	7.21592	1.79108	5.31411
Traes_4AS_F64ECB7F9	4AS_5975853	57.601	UniRef90_UPI000234E835	UPI000234E835 related cluster n=1 Tax=unknown RepID=UPI000234E835	IPR016181 Acyl-CoA N-acyltransferase	LOC_Os03g17050.1	expressed protein	1.56813	0.874436	1.4758	1.33526	0.249895	0.77275	1.54413	0.787231	1.2967	2.84603	1.54114	2.46769	1.69588	1.6727	4.53198
Traes_4AS_F40BF689C	4AS_5976028	57.601	UniRef90_UPI0001985144	UPI0001985144 related cluster n=1 Tax=unknown RepID=UPI0001985144	IPR001480 Bulb-type lectin domain	LOC_Os03g14150.1	expressed protein	7.49672	7.65846	9.77516	0	0.0248363	0	0.0175081	0	0	0	0.0542784	0.036656	0	0	0
Traes_4AS_812896652	4AS_5976028	57.601	AT4G38770.1	proline-rich protein 4 LENGTH=448	IPR006041 Pollen Ole e 1 allergen/extensin	LOC_Os03g14140.1	POEI16 - Pollen Ole e I allergen and extensin family protein precursor, expressed	0	0.0190594	0.0187334	2.6718	2.54836	0	0.338376	0.086224	0	13.7887	83.7058	0.488525	0	0.262431	0
Traes_4AS_C3F277DE5	4AS_5976299	57.601	AT2G21140.1	proline-rich protein 2 LENGTH=321	IPR006041 Pollen Ole e 1 allergen/extensin	LOC_Os03g14130.1	POEI1 - Pollen Ole e I allergen and extensin family protein precursor, expressed	0	0	0	1.55231	2.80012	0	7.25608	2.37487	0.0199843	0.22342	52.5799	0.179305	0.0388817	0	0
Traes_4AS_5535CF08E	4AS_5976316	57.601	AT1G26560.1	beta glucosidase 40 LENGTH=510	IPR001360 Glycoside hydrolase, family 1, IPR017853 Glycoside hydrolase, superfamily	LOC_Os03g11420.1	Os3bglu6 - beta-glucosidase/beta-fucosidase/beta-galactosidase, expressed	4.54387	8.04697	4.63039	0.140517	0.161884	0.444409	1.85812	2.40677	1.69486	3.57863	9.58648	3.92333	28.77	0.519361	1.56216
Traes_4AS_6B5275C22	4AS_5976326	57.601	AT1G20190.1	expansin 11 LENGTH=252	IPR007118 Expansin/Lol pI, IPR014733 Barwin-like endoglucanase	LOC_Os02g16800.1	expansin precursor, putative, expressed	0	0.210605	0	0	0	0	0	0	0	0	0	0	0	0	0
Traes_4AS_D9731933C	4AS_5976380	57.601	UniRef90_UPI00032A725A	UPI00032A725A related cluster n=2 Tax=unknown RepID=UPI00032A725A	IPR013892 Cytochrome c oxidase biogenesis protein Cmc1-like	LOC_Os03g15240.1	expressed protein	23.1405	17.1832	17.1431	12.66	11.9728	7.21227	24.4351	18.8192	11.6758	31.6735	17.2997	23.7176	19.7051	9.18416	14.5898
Traes_4AS_BD329DB4B	4AS_5976380	57.601	sp|B9FGV7|S40A3_ORYSJ	Solute carrier family 40 member 3, chloroplastic	IPR009716 Ferroporti-1	LOC_Os05g04120.1	ferroportin1 domain containing protein, expressed	0	0	0	4.05428	1.6765	1.13408	0.267392	0.0209524	1.02927	0.0206174	0.0732419	0.0162285	0.0463258	0	0.014741
Traes_4AS_0A6EA57C3	4AS_5977439	57.601	sp|Q8N6T3|ARFG1_HUMAN	ADP-ribosylation factor GTPase-activating protein 1	IPR001164 Arf GTPase activating protein	LOC_Os03g17020.1	GTPase-activating protein, putative, expressed	32.2919	29.2043	30.7363	13.3287	10.5585	9.31232	18.024	24.3562	13.5875	16.2646	19.6774	14.4618	14.0639	20.7904	22.3398
Traes_4AS_A32530635	4AS_5977439	57.601	sp|Q5R8F7|PABP1_PONAB	Polyadenylate-binding protein 1	IPR006515 Polyadenylate binding protein, human types 1, 2, 3, 4, IPR012677 Nucleotide-binding, alpha-beta plait	LOC_Os03g17030.1	polyadenylate-binding protein, putative, expressed	0.0474795	0	0.0474782	0.0113738	0	0	0	0.0554625	0.0118113	0.168165	1.02892	5.6728	1.49026	0.112725	0.187545
Traes_4AS_D93610E94	4AS_5977594	57.601	sp|Q0CH70|FES1_ASPTN	Hsp70 nucleotide exchange factor fes1	IPR016024 Armadillo-type fold	LOC_Os03g16460.1	expressed protein	2.71757	0.695241	0.571327	2.69081	1.89319	7.85414	0.707566	1.4723	2.19308	1.17184	0.424541	4.42547	4.58883	18.9434	30.4335
Traes_4AS_A6128FCF8	4AS_5977594	57.601		Unknown protein		LOC_Os03g16470.3	expressed protein	1.41303	2.4342	2.72769	26.4519	14.7057	4.82451	4.87376	4.51901	17.6176	4.97749	6.71599	5.93279	5.39078	1.22043	2.41044
Traes_4AS_E344E1462	4AS_5977594	57.601	sp|Q9FGR2|PP436_ARATH	Pentatricopeptide repeat-containing protein	IPR002885 Pentatricopeptide repeat, IPR011990 Tetratricopeptide-like helical	LOC_Os03g16450.1	pentatricopeptide, putative, expressed	0.0857855	0.0845696	0.284029	0.0355994	0.0855296	0.0823107	0.233305	0.143752	0.0718067	0.267514	0.0362572	0.377286	0.23287	0.0988058	0.451397
Traes_4AS_9F46EA4DC	4AS_5977594	57.601	sp|Q84Q83|TOC75_ORYSJ	Protein TOC75, chloroplastic	IPR000184 Bacterial surface antigen D15	LOC_Os03g16440.1	outer membrane protein, OMP85 family, putative, expressed	10.0071	8.72348	8.75094	55.3858	17.049	3.42063	21.9387	10.3515	7.74688	19.8094	13.8994	15.5792	15.3236	12.4482	9.28663
Traes_4AS_D20DF472E	4AS_5977648	57.601	AT1G80730.1	zinc-finger protein 1 LENGTH=228	IPR007087 Zinc finger, C2H2, IPR027775 C2H2- zinc finger protein family	LOC_Os03g13600.2	ZOS3-07 - C2H2 zinc finger protein, expressed	2.93956	5.94054	4.12047	1.00215	1.3309	2.06875	1.94482	5.11894	4.27001	5.47736	4.45331	2.10213	1.34023	2.59709	2.04856
Traes_4AS_88F47105E	4AS_5977931	57.601	AT5G37070.1	Protein of unknown function, DUF538 LENGTH=170	IPR007493 Protein of unknown function DUF538	LOC_Os03g18560.1	DUF538 domain containing protein, putative, expressed	4.33322	20.7669	13.1031	0.199369	3.79587	26.8274	1.05331	16.6192	0.782988	0.801356	0.554742	2.10717	4.59365	5.08971	16.5604
Traes_4AS_0AFA864E8	4AS_5978489	57.601	AT2G17840.1	Senescence/dehydration-associated protein-related LENGTH=452	IPR009686 Senescence/spartin-associated	LOC_Os03g13840.1	senescence-associated protein, putative, expressed	41.8414	25.3519	32.0136	5.26411	19.869	41.4557	10.7228	56.1441	4.74215	53.7888	46.5784	8.03348	70.4846	16.16	40.0981
Traes_4AS_2A7B7986D	4AS_5979025	57.601	UniRef90_UPI000234E777	UPI000234E777 related cluster n=1 Tax=unknown RepID=UPI000234E777		LOC_Os03g17340.1	expressed protein	3.13185	3.08462	3.5373	2.8309	4.03426	2.51259	5.54578	4.09783	4.1453	8.91574	7.66513	9.17132	5.76095	2.67115	4.00244
Traes_4AS_9DCDB9778	4AS_5979162	57.601	AT3G54640.1	tryptophan synthase alpha chain LENGTH=312	IPR002028 Tryptophan synthase, alpha chain, IPR013785 Aldolase-type TIM barrel	LOC_Os03g58300.1	indole-3-glycerol phosphate lyase, chloroplast precursor, putative, expressed	0	0	0	0.940928	0	0	4.65489	2.63839	0	0	0	0	0	0.304208	0.164455
Traes_4AS_B059A2469	4AS_5979162	57.601	AT5G07990.1	Cytochrome P450 superfamily protein LENGTH=513	IPR001128 Cytochrome P450	LOC_Os08g01510.1	cytochrome P450, putative, expressed	0.0183765	0	0	0.483841	0	0	4.83572	5.24185	0	0	0	0	0	0	1.32716
Traes_4AS_4521FE57B	4AS_5979545	57.601	UniRef90_M8CG82	Phytosulfokines 2 n=1 Tax=Aegilops tauschii RepID=M8CG82_AEGTA	IPR009438 Phytosulfokine	LOC_Os03g12990.1	phytosulfokines precursor, putative, expressed	3.38557	3.10133	2.28872	7.76782	29.8221	46.3515	3.79486	1.27571	7.62983	0.83659	8.12584	8.86454	0.0952466	0	0
Traes_4AS_D83CE355A	4AS_5979563	57.601		Unknown protein			nothing found in rice	3.40068	4.32571	4.03398	3.84725	3.9178	4.23669	2.37385	4.61257	9.40294	6.2057	8.38301	6.39263	4.72689	0.396654	3.42394
Traes_4AS_5015DF7A2	4AS_5980032	57.601	AT3G45640.1	mitogen-activated protein kinase 3 LENGTH=370	IPR011009 Protein kinase-like domain	LOC_Os03g17700.1	CGMC_MAPKCGMC_2_ERK.2 - CGMC includes CDA, MAPK, GSK3, and CLKC kinases, expressed	60.0427	50.1864	56.0412	10.6888	38.5094	55.2482	16.8089	58.4225	7.07818	8.93695	11.1062	2.75671	24.1009	16.1919	3.69697
Traes_4AS_B7069E02A	4AS_5980059	57.601	AT3G58050.1	unknown protein; BEST Arabidopsis thaliana protein match is: unknown protein . LENGTH=1209		LOC_Os10g01610.1	expressed protein	14.886	11.2828	13.1278	9.53803	8.23172	7.92484	15.0354	12.8546	10.6331	11.8298	13.9427	16.7873	16.2396	12.8381	28.3986
Traes_4AS_EEAF4CDB7	4AS_5980059	57.601	UniRef90_UPI00032AA0BE	UPI00032AA0BE related cluster n=1 Tax=unknown RepID=UPI00032AA0BE		LOC_Os03g12560.1	expressed protein	0.394168	0.850156	0.735382	25.0224	6.76843	4.8827	3.57576	3.79716	6.06539	3.06774	2.92061	5.25954	5.98421	2.02071	0.828792
Traes_4AS_3EF63342E	4AS_5980440	57.601	AT1G14750.1	Cyclin family protein LENGTH=578	IPR014400 Cyclin A/B/D/E	LOC_Os03g12414.2	cyclin, putative, expressed	0.238517	0.0364651	0.0591882	0.257166	0.101688	0.00707904	0.180017	0.110217	0.0061774	0.995781	0.0318265	0.0916852	0.32073	0.0658144	0
Traes_4AS_FE44F8BBD	4AS_5980440	57.601	sp|Q9LVS3|PP422_ARATH	Pentatricopeptide repeat-containing protein	IPR002885 Pentatricopeptide repeat	LOC_Os03g12430.1	PPR repeat containing protein, putative, expressed	0.240089	0.343223	0.274481	0.11318	0.217237	0.0600481	0.404474	0.515227	0.143743	0.586031	0.0529135	0.421231	0.229117	0.162871	0.50013
Traes_4AS_C19AB3A1A	4AS_5980588	57.601	AT5G65010.2	asparagine synthetase 2 LENGTH=579	IPR000583 Class II glutamine amidotransferase domain, IPR006426 Asparagine synthase, glutamine-hydrolyzing, IPR017932 Glutamine amidotransferase type 2 domain	LOC_Os03g18130.1	asparagine synthetase, putative, expressed	39.3368	33.7751	33.7852	10.5252	3.6488	0.431708	2.8573	1.12146	0.105625	1.32163	21.0547	4.3648	24.0767	0.805107	0
Traes_4AS_326265729	4AS_5980930	57.601	sp|P13284|GILT_HUMAN	Gamma-interferon-inducible lysosomal thiol reductase	IPR004911 Gamma interferon inducible lysosomal thiol reductase GILT, IPR012336 Thioredoxin-like fold	LOC_Os03g18454.2	gamma-interferon-inducible lysosomal thiol reductase precursor, putative, expressed	0.0717768	0	0	0	0	0	0	0	0	0	0	0	0	741.31	0.136984
Traes_4AS_E01B18DB6	4AS_5981660	57.601	sp|Q9SJ20|RIR1_ARATH	Ribonucleoside-diphosphate reductase large subunit		LOC_Os06g07210.1	ribonucleoside-diphosphate reductase large subunit, putative, expressed	2.85741	5.64348	4.39513	2.81331	4.85807	3.3292	5.8237	4.11465	4.55674	7.35035	6.21658	5.82318	3.39071	2.35719	3.70496
Traes_4AS_C50741128	4AS_5982157	57.601	AT3G22410.1	Sec14p-like phosphatidylinositol transfer family protein LENGTH=400	IPR001251 CRAL-TRIO domain, IPR011074 CRAL/TRIO, N-terminal domain	LOC_Os03g11950.1	SEC14 cytosolic factor family protein, putative, expressed	3.44696	4.16831	2.62394	5.71412	1.12438	0.216585	3.92257	1.61013	0.381697	2.89381	1.6079	0.195836	4.78551	0.652581	0.0907266
Traes_4AS_74660DF99	4AS_5982421	57.601	sp|Q15428|SF3A2_HUMAN	Splicing factor 3A subunit 2	IPR003604 Zinc finger, U1-type, IPR019134 Cactin C-terminal domain	LOC_Os03g15700.1	splicing factor 3A subunit 2, putative, expressed	27.3227	19.2856	21.9604	18.8755	11.7918	8.54619	26.6762	14.6955	12.2458	21.0205	14.5223	15.7989	17.2782	16.7896	50.41
Traes_4AS_D5F8B2031	4AS_5982421	57.601	UniRef90_UPI000234E1F7	UPI000234E1F7 related cluster n=1 Tax=unknown RepID=UPI000234E1F7			nothing found in rice	0.953521	0.740368	0.85344	0.966299	0.793529	0.354715	1.01697	0.673858	1.88341	1.19656	1.44207	2.26809	0.999018	0.795912	1.95296
Traes_4AS_3CBD43E82	4AS_5982421	57.601	sp|Q9FMU6|MPCP3_ARATH	Mitochondrial phosphate carrier protein 3, mitochondrial	IPR018108 Mitochondrial substrate/solute carrier, IPR023395 Mitochondrial carrier domain	LOC_Os03g15690.1	phosphate carrier protein, mitochondrial precursor, putative, expressed	4.90567	5.08501	4.9694	7.33975	6.17254	6.025	8.56415	8.80241	11.9532	7.39971	8.95593	10.1696	7.37778	3.32343	18.7719
Traes_4AS_4C193E9D9	4AS_5982966	57.601	AT2G30010.1	TRICHOME BIREFRINGENCE-LIKE 45 LENGTH=398	IPR025846 PMR5 N-terminal domain, IPR026057 PC-Esterase	LOC_Os03g18110.1	proteins of unknown function domain containing protein, putative, expressed	0.234694	0.0950333	0.135604	10.225	2.40902	0.019574	2.79119	2.4949	0.273405	1.29065	2.24071	0.0153017	0.432269	0.0303286	0.0210634
Traes_4AS_0C79B279D	4AS_5983456	57.601	sp|Q10FF9|DUT_ORYSJ	Deoxyuridine 5'-triphosphate nucleotidohydrolase	IPR008180 DeoxyUTP pyrophosphatase	LOC_Os03g46640.1	deoxyuridine 5-triphosphate nucleotidohydrolase, putative, expressed	0	0	0	0	0	0	0	0	0	0	0	0	0	0	0
Traes_4AS_1FF67D54C	4AS_5983885	57.601	sp|C4XGC2|NQOR_DESMR	NADPH dehydrogenase quinone	IPR005025 NADPH-dependent FMN reductase, IPR010089 Flavoprotein WrbA	LOC_Os05g42190.1	NADPH-dependent FMN reductase domain containing protein, expressed	50.6801	100.331	76.2936	3.37287	3.8872	6.48807	3.02925	21.0205	5.86094	0	0.602853	0.857866	1.45654	0.385426	0.201583
Traes_4AS_12D136E9D	4AS_5984002	57.601	sp|Q9M069|E137_ARATH	Glucan endo-1,3-beta-glucosidase 7	IPR000490 Glycoside hydrolase, family 17, IPR017853 Glycoside hydrolase, superfamily	LOC_Os03g12620.1	glycosyl hydrolases family 17, putative, expressed	0.130669	2.93648	0.57189	0.942204	4.58616	3.47928	0.0700958	0.591565	1.84435	0.0175774	0.123717	0.898255	0.0795432	0.0450644	0.0624818
Traes_4AS_ED397786C	4AS_5984266	57.601	sp|Q9SQT4|NDA8A_ARATH	NADH dehydrogenase [ubiquinone] 1 alpha subcomplex subunit 8-A	IPR010625 CHCH	LOC_Os03g18420.1	CHCH domain containing protein, expressed	47.4368	40.8361	40.1945	32.0186	21.0572	10.5425	40.634	34.1903	22.3388	33.3289	33.3019	30.3529	34.4029	15.9969	9.09158
Traes_4AS_6DA7ECA49	4AS_5984266	57.601	AT5G58520.1	Protein kinase superfamily protein LENGTH=604	IPR011009 Protein kinase-like domain	LOC_Os03g18430.1	protein kinase, putative, expressed	5.13427	4.92398	5.13964	3.08924	3.38731	1.01447	8.39964	8.29297	2.29416	10.1612	9.44078	3.70562	11.3704	2.36761	3.00926
Traes_4AS_D2DED6CD7	4AS_5984308	57.601	sp|A0R5C5|GALE_MYCS2	UDP-glucose 4-epimerase	IPR001509 NAD-dependent epimerase/dehydratase, IPR005913 dTDP-4-dehydrorhamnose reductase	LOC_Os03g17000.3	NAD dependent epimerase/dehydratase family domain containing protein, expressed	95.1996	46.0282	59.7363	58.9962	76.6032	46.6683	43.2088	93.769	15.9608	32.4284	47.1143	26.8426	92.534	21.4227	6.99047
Traes_4AS_E6FAE69331	4AS_5984355	57.601	AT3G60850.1	unknown protein; FUNCTIONS IN: molecular_function unknown; INVOLVED IN: biological_process unknown; LOCATED IN: cellular_component unknown; EXPRESSED IN: 22 plant structures; EXPRESSED DURING: 11 growth stages; Has 42 Blast hits to 42 proteins in 12 species: Archae - 0; Bacteria - 0; Metazoa - 4; Fungi - 0; Plants - 37; Viruses - 0; Other Eukaryotes - 1 source: NCBI BLink. LENGTH=648		LOC_Os03g14290.1	expressed protein	1.63877	2.3135	2.29087	1.34968	1.76268	2.597	1.57017	2.52236	1.39481	2.69425	2.04776	1.77385	1.73446	2.51226	1.14025
Traes_4AS_0BCC125B5	4AS_5984689	57.601	AT3G01090.2	SNF1 kinase homolog 10 LENGTH=535	IPR001772 Kinase associated domain 1 KA1	LOC_Os05g45420.2	CAMK_KIN1/SNF1/Nim1_like_AMPKh.3 - CAMK includes calcium/calmodulin depedent protein kinases, expressed	1.95114	3.02571	2.01313	1.70099	2.68708	5.14475	3.65092	5.63976	2.90645	4.44874	4.21714	3.36889	4.62608	2.28076	5.05166
Traes_4AS_B2CDBFB54	4AS_5984737	57.601	AT3G16857.2	response regulator 1 LENGTH=690	IPR010402 CCT domain, IPR011006 CheY-like superfamily	LOC_Os03g17570.2	response regulator receiver domain containing protein, expressed	9.93516	8.48524	12.0477	7.0393	13.3382	6.65369	7.24633	7.81427	6.13562	8.52507	7.54041	13.9267	7.38675	4.62216	3.77073
Traes_4AS_AB1EE500C	4AS_5984737	57.601	AT5G18610.1	Protein kinase superfamily protein LENGTH=513	IPR011009 Protein kinase-like domain, IPR013320 Concanavalin A-like lectin/glucanase, subgroup	LOC_Os03g17550.1	serine/threonine-protein kinase, putative, expressed	0.121315	0.455582	0.0661426	0.0605096	0.0201502	0.0997749	0.0675944	0.110217	0.437101	0.341411	0.530152	0.705955	2.46992	1.85992	0.134738
Traes_4AS_FBBB407B9	4AS_5984737	57.601	sp|Q8L9Y2|ELP6_ARATH	Elongator complex protein 6	IPR018627 Uncharacterised protein family UPF0405	LOC_Os03g17560.1	expressed protein	2.86023	3.39312	2.99146	1.54358	2.12671	1.92771	3.67118	3.7952	2.05326	4.76303	3.59237	5.72054	6.10602	4.1966	5.2437
Traes_4AS_01F25BFF9	4AS_5984737	57.601	sp|A3KGB4|TBC8B_MOUSE	TBC1 domain family member 8B	IPR000195 Rab-GTPase-TBC domain	LOC_Os03g17540.1	TBC domain containing protein, expressed	16.085	12.8527	17.6294	4.03821	5.53951	7.6186	12.8068	10.4916	10.0605	8.20287	8.20477	9.42352	6.29839	2.67102	4.28789
Traes_4AS_C7DE35DC8	4AS_5984805	57.601	sp|O23169|PP353_ARATH	Pentatricopeptide repeat-containing protein	IPR002885 Pentatricopeptide repeat, IPR011990 Tetratricopeptide-like helical	LOC_Os03g13230.1	pentatricopeptide, putative, expressed	0.251865	0.0594318	0.288282	0.172438	0.140336	0.193826	0.511166	0.30817	0.248805	0.465314	0.204919	0.549239	0.481229	0.12013	0.651326
Traes_4AS_B9CD186CE	4AS_5984805	57.601	AT2G02040.1	peptide transporter 2 LENGTH=585	IPR000109 Proton-dependent oligopeptide transporter family, IPR016196 Major facilitator superfamily domain, general substrate transporter	LOC_Os03g13240.1	peptide transporter, putative, expressed	10.9243	12.456	12.0034	2.34752	3.83165	9.28985	3.01193	5.52825	3.04415	2.00493	2.57109	3.13783	2.1814	1.27686	3.05419
Traes_4AS_BDB3B8DA7	4AS_5984814	57.601	AT1G26560.1	beta glucosidase 40 LENGTH=510	IPR001360 Glycoside hydrolase, family 1, IPR017853 Glycoside hydrolase, superfamily	LOC_Os03g11420.1	Os3bglu6 - beta-glucosidase/beta-fucosidase/beta-galactosidase, expressed	5.54279	4.74853	5.80224	0.053436	0	0	0.239709	0.195573	0	0	0	0.154443	0	0	0
Traes_4AS_6127A14BD	4AS_5984896	57.601	sp|Q95L46|IF4G2_BOVIN	Eukaryotic translation initiation factor 4 gamma 2	IPR003891 Initiation factor eIF-4 gamma, MA3, IPR016024 Armadillo-type fold	LOC_Os03g12180.1	MA3 domain containing protein, expressed	0.0225014	0.0434464	0.059091	0	0.0120544	0	0	0.0228791	0	0	0	4.62123	0	0	0
Traes_4AS_7A955D191	4AS_5984903	57.601	sp|Q9AXT8|CMT1_MAIZE	DNA cytosine-5-methyltransferase 1	IPR001025 Bromo adjacent homology BAH domain, IPR001525 C-5 cytosine methyltransferase, IPR016197 Chromo domain-like, IPR023779 Chromo domain, conserved site	LOC_Os05g13780.1	C-5 cytosine-specific DNA methylase, putative, expressed	5.92454	7.02915	7.78439	4.17977	5.36991	4.30739	8.0125	4.9674	5.41677	8.27461	8.39234	5.402	5.54504	6.57226	2.47205
Traes_4AS_41FB87D39	4AS_5985594	57.601	AT5G42650.1	allene oxide synthase LENGTH=518	IPR001128 Cytochrome P450	LOC_Os03g12500.1	cytochrome P450, putative, expressed	8.31102	3.64004	1.6886	93.4084	10.9408	2.33202	15.353	24.5958	0.0623851	25.8314	19.498	97.8894	143.697	6.71124	2.02888
Traes_4AS_D39A11850	4AS_5986149	57.601	AT3G09030.1	BTB/POZ domain-containing protein LENGTH=460	IPR011333 BTB/POZ fold, IPR015943 WD40/YVTN repeat-like-containing domain	LOC_Os03g15800.1	B4-BTB2 - Bric-a-Brac, Tramtrack, Broad Complex BTB domain with B4 subfamily conserved sequence, expressed	2.78632	2.8178	3.0068	1.9464	1.81302	0.930677	2.81476	2.9367	2.25037	3.0034	2.35478	2.53405	3.32349	3.69926	2.04952
Traes_4AS_B0CD74B2A	4AS_5986149	57.601	AT2G29660.1	zinc finger C2H2 type family protein LENGTH=373	IPR012317 PolyADP-ribose polymerase, catalytic domain	LOC_Os03g15790.1	ZOS3-08 - C2H2 zinc finger protein, expressed	1.05764	1.40892	1.36478	1.85939	2.33524	0.147138	4.48706	9.41589	3.56101	3.43314	5.96484	2.27052	0.446772	0.422923	0.0395007
Traes_4AS_DB90A9EA0	4AS_5986667	57.601		Unknown protein		LOC_Os03g17520.1	CDP-alcohol phosphatidyltransferase, putative, expressed	8.72059	11.4162	11.4104	12.6425	16.1975	13.7975	14.407	28.3671	19.7367	8.80109	14.3169	16.2881	18.573	1.79189	4.28707
Traes_4AS_FC7AB826C	4AS_5986831	57.601	sp|Q66KA5|YIPF5_XENTR	Protein YIPF5	IPR006977 Yip1 domain	LOC_Os03g17990.1	Yip1 domain containing protein, expressed	15.8103	15.8262	15.5819	7.46042	7.144	9.68575	12.1212	19.0079	8.28407	15.2397	20.737	16.2883	23.6307	11.7587	18.7507
Traes_4AS_A65A6BBBB	4AS_5986926	57.601	sp|Q7Q732|DHRS7_ANOGA	Dehydrogenase/reductase SDR family protein 7-like	IPR002347 Glucose/ribitol dehydrogenase	LOC_Os06g19530.1	oxidoreductase, short chain dehydrogenase/reductase family, putative, expressed	0	0	0	13.675	7.07489	0	0.986446	0.0321709	0	0.221641	4.06161	0.973424	0.0179022	0.0326655	0
Traes_4AS_641F6B847	4AS_5987204	57.601	sp|Q8YVA8|ARGJ1_NOSS1	Arginine biosynthesis bifunctional protein ArgJ 1	IPR002813 Arginine biosynthesis protein ArgJ	LOC_Os03g17120.1	arginine biosynthesis bifunctional protein argJ 1, putative, expressed	28.303	24.4747	23.7409	14.385	9.97156	3.67619	21.8819	19.4329	12.02	12.3709	14.0625	10.1385	10.2289	3.93918	3.38344
Traes_4AS_3E11781FA	4AS_5987300	57.601	AT5G52430.1	hydroxyproline-rich glycoprotein family protein LENGTH=438		LOC_Os01g01390.3	expressed protein	6.0884	5.07166	4.59167	5.06762	5.1101	4.12997	8.16993	6.73929	6.25617	9.7935	5.4022	5.53518	4.61172	6.12037	7.58461
Traes_4AS_8DC986D1A	4AS_5987685	57.601	UniRef90_K7TZW9	Plastocyanin-like domain containing protein n=2 Tax=Zea mays RepID=K7TZW9_MAIZE	IPR008972 Cupredoxin	LOC_Os11g29910.1	plastocyanin-like domain containing protein, putative, expressed	0	0	0	0	0	0	0	0	0	0	0	0	0	0	0
Traes_4AS_830B8DBAF	4AS_5987685	57.601	AT5G20620.1	ubiquitin 4 LENGTH=382	IPR001975 Ribosomal protein L40e, IPR011332 Ribosomal protein, zinc-binding domain, IPR019955 Ubiquitin supergroup, IPR019956 Ubiquitin	LOC_Os09g27930.1	ubiquitin fusion protein, putative, expressed	1.55141	2.81953	2.7745	0.91148	1.25803	0.572355	3.41913	3.24206	2.40057	4.56621	7.08729	3.6297	4.45398	4.62303	5.93896
Traes_4AS_288A1FAE8	4AS_5987706	57.601	AT1G77740.1	phosphatidylinositol-4-phosphate 5-kinase 2 LENGTH=754	IPR002498 Phosphatidylinositol-4-phosphate 5-kinase, core, IPR023610 Phosphatidylinositol-4-phosphate 5-kinase, IPR027483 Phosphatidylinositol-4-phosphate 5-kinase, C-terminal, IPR027484 Phosphatidylinositol-4-phosphate 5-kinase, N-terminal domain	LOC_Os03g15550.1	phosphatidylinositol-4-phosphate 5-kinase, putative, expressed	0.377594	0.938475	0.669576	0.321571	0.173082	0	1.4074	0.83835	0.0205141	2.3717	1.1077	0.161392	0	0.291136	0.0950071
Traes_4AS_D34648138	4AS_5987731	57.601	sp|Q9ZQG9|E1314_ARATH	Glucan endo-1,3-beta-glucosidase 14	IPR000490 Glycoside hydrolase, family 17, IPR017853 Glycoside hydrolase, superfamily	LOC_Os03g14210.1	glycosyl hydrolases family 17, putative, expressed	1.05369	3.67854	3.45241	2.73514	2.71211	0	4.65226	2.67111	0	9.59781	3.37351	2.18322	1.19268	0	0
Traes_4AS_B163648BA	4AS_5987750	57.601	UniRef90_UPI0002B46354	UPI0002B46354 related cluster n=1 Tax=unknown RepID=UPI0002B46354		LOC_Os03g17660.1	expressed protein	2.61151	6.41284	5.16128	6.79876	17.3111	40.3213	3.0329	5.01753	9.90433	2.39878	6.2674	6.81958	5.28714	13.8506	2.54236
Traes_4AS_2D88ED3F8	4AS_5988308	57.601	sp|Q54XK2|SC61A_DICDI	Protein transport protein Sec61 subunit alpha	IPR002208 SecY/SEC61-alpha family, IPR023201 SecY subunit domain	LOC_Os03g11440.1	protein transport protein Sec61 subunit alpha, putative, expressed	11.6746	9.24876	5.73015	2.71609	1.85217	0.814418	8.05486	5.86764	0.201282	4.4354	7.96813	1.39908	5.51797	81.2853	0.0485761
Traes_4AS_FFBD288B6	4AS_5988490	57.601	AT1G62200.1	Major facilitator superfamily protein LENGTH=590	IPR000109 Proton-dependent oligopeptide transporter family, IPR016196 Major facilitator superfamily domain, general substrate transporter	LOC_Os03g13274.2	peptide transporter PTR2, putative, expressed	0.0453169	0.0146478	0.128804	0.0182087	0.0524973	0	0	0.149306	0.493431	0	0.0383109	0	0	0	0
Traes_4AS_8E840E625	4AS_5988490	57.601	AT5G62950.1	RNA polymerase II, Rpb4, core protein LENGTH=139	IPR005574 RNA polymerase II, Rpb4	LOC_Os12g30510.1	DNA-directed RNA polymerase III subunit RPC9, putative, expressed	0	0	0	0	0	0	0	0	0	0	0	0	0	0	0
Traes_4AS_A79C5DF681	4AS_5989735	57.601	AT2G45310.1	UDP-D-glucuronate 4-epimerase 4 LENGTH=437	IPR008089 Nucleotide sugar epimerase	LOC_Os03g14540.1	UDP-glucuronate 4-epimerase, putative, expressed	9.60246	10.3307	12.1738	7.16574	5.44416	1.54512	11.2644	9.17622	4.89921	12.2589	12.8832	6.63606	7.1186	3.51323	1.50244
Traes_4AS_547AD04C7	4AS_5990133	57.601	AT2G40316.1	FUNCTIONS IN: molecular_function unknown; LOCATED IN: endomembrane system; EXPRESSED IN: 22 plant structures; EXPRESSED DURING: 13 growth stages;	IPR018939 Autophagy-related protein 27	LOC_Os03g18540.4	expressed protein	1.19059	1.11018	1.63128	0.501405	0.480982	0.610304	1.5315	0.819766	1.49788	1.73516	1.31448	3.02495	2.68529	0.811127	4.2384
Traes_4AS_8CA501A4C	4AS_5990652	57.601	sp|Q9SU25|T2FA_ARATH	Transcription initiation factor IIF subunit alpha	IPR008851 Transcription initiation factor IIF, alpha subunit, IPR013083 Zinc finger, RING/FYVE/PHD-type	LOC_Os10g10990.2	transcription initiation factor IIF, alpha subunit domain containing protein, expressed	0.36974	0.639014	0.372332	0.0559332	0.217026	0	0.267707	0.102387	0	0.36922	0.235483	0.108005	0.517059	0	0.109561
Traes_4AS_DA5C35199	4AS_5990652	57.601	sp|Q9SU25|T2FA_ARATH	Transcription initiation factor IIF subunit alpha	IPR008851 Transcription initiation factor IIF, alpha subunit	LOC_Os10g10990.3	transcription initiation factor IIF, alpha subunit domain containing protein, expressed	1.4093	0.982292	0.389399	0	0	0	1.03958	0	0	0.519132	0.40063	0	0.612802	0	0
Traes_4AS_BA08E5293	4AS_5990652	57.601	AT2G45590.1	Protein kinase superfamily protein LENGTH=683	IPR011009 Protein kinase-like domain	LOC_Os03g14710.1	protein kinase, putative, expressed	1.2462	1.08745	1.60976	3.06658	1.502	0.948251	3.43181	1.50486	1.89282	3.3394	3.51453	2.4167	2.44104	1.5995	1.75287
Traes_4AS_D2ABE6C22	4AS_5990692	57.601	AT4G16340.1	guanyl-nucleotide exchange factors;GTPase binding;GTP binding LENGTH=1830		LOC_Os03g21080.1	guanine nucleotide exchange factor, putative, expressed	2.09777	1.23238	1.34311	0.903758	1.18436	1.17175	0.883408	2.08956	2.56165	1.52826	2.65298	2.1082	1.97328	0.256584	0.763287
Traes_4AS_D13EBCE43	4AS_5990692	57.601	sp|P93735|ELIP1_ARATH	Early light-induced protein 1, chloroplastic	IPR022796 Chlorophyll A-B binding protein, IPR023329 Chlorophyll a/b binding protein domain	LOC_Os07g08160.1	early light-induced protein, chloroplast precursor, putative, expressed	0.402044	0.0339563	0.4204	42.1641	10.3639	34.051	4.1554	6.28332	1.13336	3.44609	3.91595	32.0328	29.934	11.3639	71.3712
Traes_4AS_5D090B0C6	4AS_5990981	57.601		Unknown protein		LOC_Os03g16580.1	expressed protein	0.780368	0.613648	0.568854	0.316348	0.413935	0	0.475225	0.097011	1.49783	0.190539	1.10941	1.80272	0	0.194841	0.281033
Traes_4AS_25390D773	4AS_5992380	57.601	UniRef90_UPI0001983149	UPI0001983149 related cluster n=1 Tax=unknown RepID=UPI0001983149		LOC_Os03g12630.1	expressed protein	3.16116	4.56466	2.42717	2.31139	1.99396	1.54901	2.13254	2.9734	2.39409	2.57948	2.57951	2.62357	4.4289	2.52608	4.35276
Traes_4AS_C839DCF3A	4AS_5992534	57.601	sp|Q6D2F1|ARNA_ERWCT	Bifunctional polymyxin resistance protein ArnA	IPR001509 NAD-dependent epimerase/dehydratase, IPR016040 NADP-binding domain	LOC_Os03g16980.1	NAD dependent epimerase/dehydratase family domain containing protein, expressed	603.163	472.966	508.286	199.235	134.509	37.3732	528.698	405.617	297.747	144.215	793.592	166.397	235.226	72.9969	25.8871
Traes_4AS_BB6F6B4E9	4AS_5992534	57.601		Unknown protein			nothing found in rice	0.391818	1.0955	1.40776	0.638319	2.6303	1.58811	0.748985	2.07487	1.22577	1.32706	2.97679	1.18781	0.828503	0.317831	0.331816
Traes_4AS_1DD18063D	4AS_5992534	57.601	UniRef90_C7J6D7	protein n=1 Tax=Oryza sativa subsp. japonica RepID=C7J6D7_ORYSJ		LOC_Os02g32230.2	retrotransposon protein, putative, unclassified, expressed	0	0	0	0	0	0	0	0	0	0	0	0	0	0	0
Traes_4AS_636DF8B4C	4AS_5992759	57.601	AT3G06250.1	FAR1-related sequence 7 LENGTH=764	IPR000571 Zinc finger, CCCH-type, IPR004330 FAR1 DNA binding domain	LOC_Os03g15040.1	FAR1 family protein, expressed	5.3348	8.97613	7.4133	4.95466	8.28682	5.24978	1.8095	1.76386	8.86368	0.396895	0.871788	2.09967	0.406055	0.327333	1.37695
Traes_4AS_254B6D654	4AS_5992759	57.601	sp|Q9SLZ0|PCKA_MAIZE	Phosphoenolpyruvate carboxykinase [ATP]	IPR001272 Phosphoenolpyruvate carboxykinase, ATP-utilising	LOC_Os03g15050.2	phosphoenolpyruvate carboxykinase, putative, expressed	15.2931	25.7307	16.6536	0.463352	8.63632	7.92527	13.1552	3.29246	15.9534	2.99285	5.55109	8.73495	9.33817	39.296	44.6679
Traes_4AS_ABE7CBE39	4AS_5992929	57.601	AT3G09010.1	Protein kinase superfamily protein LENGTH=393	IPR011009 Protein kinase-like domain, IPR013320 Concanavalin A-like lectin/glucanase, subgroup	LOC_Os03g15770.2	tyrosine protein kinase domain containing protein, putative, expressed	17.8338	12.9029	14.7191	6.93482	18.8115	11.9777	7.60762	23.3526	2.7594	25.4371	19.0008	5.15521	30.2251	8.36443	3.26558
Traes_4AS_F71C13C9B	4AS_5992929	57.601	sp|P14953|TRPE_CLOTM	Anthranilate synthase component 1	IPR019999 Anthranilate synthase component I - like	LOC_Os03g15780.1	anthranilate synthase component I-1, chloroplast precursor, putative, expressed	10.7188	8.274	8.67984	19.7499	11.6817	11.5124	9.7395	20.5909	7.83441	11.4663	9.06362	6.26918	10.7216	5.80964	9.71601
Traes_4AS_8527E5F3D	4AS_5993068	57.601	AT2G26710.1	Cytochrome P450 superfamily protein LENGTH=520	IPR001128 Cytochrome P450	LOC_Os01g43760.1	cytochrome P450 72A1, putative, expressed	0.0535776	0.617833	0.374169	0.0351689	0.202637	0.0420465	0.0289521	0.0615541	0	0.610777	0.0680557	0.122389	0.0891437	0	0
Traes_4AS_D7D3552A7	4AS_5993386	57.601	AT5G02790.1	Glutathione S-transferase family protein LENGTH=235	IPR010987 Glutathione S-transferase, C-terminal-like, IPR012336 Thioredoxin-like fold	LOC_Os03g17470.1	IN2-1 protein, putative, expressed	8.28453	22.3078	21.4641	17.3774	48.2656	101.74	20.4129	44.5536	56.8888	13.4198	19.9657	24.7305	8.3885	56.4324	77.136
Traes_4AS_B984297FD	4AS_5993421	57.601	AT1G13340.1	Regulator of Vps4 activity in the MVB pathway protein LENGTH=409	IPR005061 Domain of unknown function DUF292, eukaryotic	LOC_Os03g15220.1	DUF292 domain containing protein, expressed	0	0	0	0	0	0	0	0	0	0	0	17.0415	0.0922784	0	0
Traes_4AS_271282074	4AS_5993421	57.601	AT1G13340.1	Regulator of Vps4 activity in the MVB pathway protein LENGTH=409	IPR005061 Domain of unknown function DUF292, eukaryotic	LOC_Os03g15220.1	DUF292 domain containing protein, expressed	0.462729	0.813486	0.636206	0.396825	0.131472	0.0391224	0.366428	0.0298735	0.200147	0.609349	0.52044	0	0.166787	0	0.360373
Traes_4AS_003E4E7C8	4AS_5993421	57.601	UniRef90_UPI0002B40DDC	UPI0002B40DDC related cluster n=2 Tax=unknown RepID=UPI0002B40DDC		LOC_Os03g15190.1	expressed protein	5.39341	4.57942	3.95487	5.40585	3.79933	3.66141	5.17048	6.29884	4.59772	6.37689	3.04876	6.13216	6.34248	3.50224	11.3701
Traes_4AS_9662391A9	4AS_5993421	57.601	sp|Q8RWQ4|RGAP7_ARATH	Rho GTPase-activating protein 7	IPR008936 Rho GTPase activation protein, IPR011993 Pleckstrin homology-like domain	LOC_Os03g11140.4	pleckstrin homology domain-containing protein-related taxo, putative, expressed	0.957798	0.902287	1.00977	0.583497	0.870537	0.31065	3.87671	1.26805	0.491914	4.98734	2.62714	7.74365	1.12642	0.838042	0.498643
Traes_4AS_3255E67D0	4AS_5993421	57.601	sp|Q8K215|LYRM4_MOUSE	LYR motif-containing protein 4	IPR008011 Complex 1 LYR protein	LOC_Os08g14070.1	LYR motif containing protein, putative, expressed	1.77905	2.15799	1.15389	0.86234	0.998708	1.33515	0.915999	1.21729	0.315648	0.987188	0.241841	1.1645	1.18336	0.318653	3.63979
Traes_4AS_4A418E6B5	4AS_5993628	57.601	AT1G52520.1	FAR1-related sequence 6 LENGTH=703	IPR007527 Zinc finger, SWIM-type	LOC_Os03g15010.1	transposon protein, putative, unclassified, expressed	3.32751	4.69806	5.22434	3.60678	2.67823	2.60817	5.30095	2.94468	4.48188	7.30854	5.28379	5.86691	4.63281	5.75559	4.5029
Traes_4AS_D45DE38D0	4AS_5993838	57.601	sp|Q5R448|DCAF8_PONAB	DDB1- and CUL4-associated factor 8	IPR015943 WD40/YVTN repeat-like-containing domain	LOC_Os03g17780.1	WD domain, G-beta repeat domain containing protein, expressed	8.55766	2.23777	2.3077	3.34689	3.55249	1.51228	1.08401	4.7787	0.123509	8.56326	4.18192	3.70006	34.6232	6.31448	6.19388
Traes_4AS_0402C0FA6	4AS_5993953	57.601	AT1G80490.2	TOPLESS-related 1 LENGTH=1120	IPR006594 LisH dimerisation motif, IPR006595 CTLH, C-terminal LisH motif, IPR015943 WD40/YVTN repeat-like-containing domain, IPR027728 Topless family	LOC_Os03g14980.1	lissencephaly type-1-like homology motif, putative, expressed	41.2311	33.3847	39.2664	27.1941	26.7205	21.0276	47.6852	35.7781	21.4879	57.1353	44.0144	44.7386	40.0423	41.2034	58.4709
Traes_4AS_A03AC635D	4AS_5993953	57.601	sp|B7KIU0|AROC_CYAP7	Chorismate synthase	IPR000453 Chorismate synthase	LOC_Os03g14990.1	chorismate synthase 2, chloroplast precursor, putative, expressed	70.6855	79.1829	73.7845	44.2542	37.5746	29.8728	39.3083	80.1747	76.4684	27.7379	46.0662	29.9765	52.7469	26.8155	18.6537
Traes_4AS_F8DB6475B	4AS_5993953	57.601	sp|Q6INH1|RN157_XENLA	RING finger protein 157	IPR013083 Zinc finger, RING/FYVE/PHD-type	LOC_Os03g15000.1	Zinc finger, C3HC4 type domain containing protein, expressed	41.7224	82.3634	77.7803	13.2722	24.4537	34.5494	37.4033	59.5952	71.6042	18.0045	36.4621	60.4239	32.991	29.7171	66.8693
Traes_4AS_3C32B4B06	4AS_5994175	57.601	sp|Q971C9|RL7A_SULTO	50S ribosomal protein L7Ae	IPR004038 Ribosomal protein L7Ae/L30e/S12e/Gadd45, IPR018492 Ribosomal protein L7Ae/L8/Nhp2 family	LOC_Os03g13800.1	ribosomal protein L7Ae, putative, expressed	101.486	128.524	110.664	53.3023	83.9696	23.8021	164.419	76.84	34.8002	134.419	47.2	74.1456	79.6205	28.8979	57.9404
Traes_4AS_EB18E9A3D	4AS_5994175	57.601	AT4G35030.3	Protein kinase superfamily protein LENGTH=448	IPR011009 Protein kinase-like domain, IPR014729 Rossmann-like alpha/beta/alpha sandwich fold	LOC_Os03g13820.1	protein kinase family protein, putative, expressed	6.63668	13.9422	12.3133	4.54531	7.54219	18.5591	11.2393	14.9064	6.94596	18.753	13.2129	7.47402	9.52706	4.29402	5.57237
Traes_4AS_424A4DD16	4AS_5994312	57.601	AT1G01120.1	3-ketoacyl-CoA synthase 1 LENGTH=528	IPR012392 Very-long-chain 3-ketoacyl-CoA synthase, IPR016039 Thiolase-like	LOC_Os03g14170.1	3-ketoacyl-CoA synthase, putative, expressed	6.30018	7.02974	9.38357	20.1329	17.5882	6.00835	4.96065	5.85317	5.4056	4.132	6.19496	3.93421	24.9895	5.2878	3.49724
Traes_4AS_553C18F16	4AS_5994331	57.601	sp|Q41009|TOC34_PEA	Translocase of chloroplast 34	IPR005688 Chloroplast protein import component Toc34, IPR027417 P-loop containing nucleoside triphosphate hydrolase	LOC_Os03g13730.1	translocase of chloroplast 34, putative, expressed	27.1786	18.7741	21.643	86.4156	40.9204	16.1776	45.9321	27.5436	28.2565	38.1114	26.313	26.4211	33.1528	16.9775	19.58
Traes_4AS_3517E5EA1	4AS_5994331	57.601	AT3G18310.1	unknown protein; Has 30 Blast hits to 30 proteins in 10 species: Archae - 0; Bacteria - 0; Metazoa - 0; Fungi - 0; Plants - 30; Viruses - 0; Other Eukaryotes - 0 source: NCBI BLink. LENGTH=873		LOC_Os03g13720.1	expressed protein	0.602076	0.687398	0.523416	0.467918	0.628806	0.4748	0.758365	0.688669	0.676023	1.44649	0.87776	1.05635	0.648894	0.424286	0.533226
Traes_4AS_D533B306B	4AS_5994340	57.601	AT2G16090.1	RING/U-box superfamily protein LENGTH=593	IPR002867 Zinc finger, C6HC-type, IPR013083 Zinc finger, RING/FYVE/PHD-type	LOC_Os03g13100.1	ariadne-1, putative, expressed	3.61395	4.43416	4.40449	1.92077	2.27094	1.70751	4.24114	3.48918	2.96787	5.19767	4.90533	6.03261	5.38648	5.45779	5.16814
Traes_4AS_AC4E8530D	4AS_5995459	57.601	AT2G40270.1	Protein kinase family protein LENGTH=489	IPR011009 Protein kinase-like domain	LOC_Os03g18370.1	MRH1, putative, expressed	2.10919	2.8342	2.98011	6.21974	6.54463	2.64232	2.37683	3.58259	24.5901	1.74948	9.20848	9.88564	2.3606	0.656541	4.72285
Traes_4AS_E459380C5	4AS_5995459	57.601	AT5G58550.1	ETO1-like 2 LENGTH=925	IPR011333 BTB/POZ fold, IPR011990 Tetratricopeptide-like helical	LOC_Os03g18360.1	BTBT1 - Bric-a-Brac, Tramtrack, Broad Complex BTB domain with tetratricopeptide repeats, expressed	5.74421	3.58461	3.6015	1.69212	1.01579	0.585345	1.60719	2.47817	3.19857	1.86484	3.13823	14.6976	4.54855	1.39853	3.14373
Traes_4AS_2272D0413	4AS_5995647	57.601	AT4G27670.1	heat shock protein 21 LENGTH=227	IPR008978 HSP20-like chaperone	LOC_Os03g14180.1	hsp20/alpha crystallin family protein, putative, expressed	0	0.0703919	0	0.116512	0	0.521878	0	0.0398246	0	0.0391929	0	0.327772	3.81519	144.431	70.054
Traes_4AS_85EA00464	4AS_5995835	57.601	sp|Q6NZB0|DNJC8_MOUSE	DnaJ homolog subfamily C member 8	IPR001623 DnaJ domain	LOC_Os03g15480.1	heat shock protein DnaJ, putative, expressed	41.0019	36.1851	41.4518	23.2247	26.0123	39.2597	41.9796	39.3353	43.158	42.6483	33.3412	50.4957	42.7992	34.7592	82.9103
Traes_4AS_4B20E1B7E	4AS_5996061	57.601	sp|Q0WSY2|FPP4_ARATH	Filament-like plant protein 4	IPR008587 Filament-like plant protein	LOC_Os03g14250.1	plant protein of unknown function DUF869 domain containing protein, expressed	24.559	17.7665	20.9338	14.1977	13.4203	0.774789	24.4551	25.6875	20.6868	26.4199	29.0032	10.3333	22.0923	7.71595	0.532981
Traes_4AS_A538B5587	4AS_5996061	57.601	AT1G07660.1	Histone superfamily protein LENGTH=103	IPR001951 Histone H4, IPR009072 Histone-fold	LOC_Os10g39410.1	Core histone H2A/H2B/H3/H4 domain containing protein, putative, expressed	11.3933	14.7049	16.9956	8.68279	8.43472	0.0886347	15.8475	8.11119	0.124449	51.6732	8.09514	8.67703	18.2928	6.25583	0.0766534
Traes_4AS_97BB42724	4AS_5996175	57.601	UniRef90_Q7XCD6	Retrotransposon protein, putative, unclassified n=1 Tax=Oryza sativa subsp. japonica RepID=Q7XCD6_ORYSJ	IPR000477 Reverse transcriptase	LOC_Os04g21580.1	retrotransposon protein, putative, unclassified, expressed	0	0	0	0	0	0	0	0	0	0	0	0	0	0	0
Traes_4AS_74EE1FD0E	4AS_5996324	57.601	sp|Q8AVM5|VPP1_XENLA	V-type proton ATPase 116 kDa subunit a isoform 1	IPR002490 ATPase, V0 complex, subunit 116kDa	LOC_Os03g14690.1	vacuolar ATP synthase 98 kDa subunit, putative, expressed	127.725	70.0599	74.5857	80.6134	79.5621	89.6229	91.6106	107.644	71.2051	57.0202	94.4908	103.358	80.1363	18.5834	81.5083
Traes_4AS_5C2E130E1	4AS_5997789	57.601	sp|B1XJJ0|RL15_SYNP2	50S ribosomal protein L15	IPR005749 Ribosomal protein L15, bacterial-type, IPR021131 Ribosomal protein L18e/L15P	LOC_Os03g12020.1	50S ribosomal protein L15, chloroplast precursor, putative, expressed	0.977006	1.17835	0.746388	377.688	92.9826	52.8726	21.8057	25.4192	90.915	10.6443	18.1621	17.7595	26.8464	1.88311	0.656804
Traes_4AS_E0F414C28	4AS_5997789	57.601	sp|Q22557|SPRTN_CAEEL	SprT-like domain-containing protein Spartan	IPR006640 Domain of unknown function SprT-like	LOC_Os03g12010.1	expressed protein	2.02577	1.52453	1.75492	1.23002	1.62209	0.626437	3.21812	2.59729	1.61805	5.05632	3.18954	2.96403	3.37502	2.89268	0.936481
Traes_4AS_D5B85A7FB	4AS_5998316	57.601	sp|F4JQZ3|REN1_ARATH	Rho GTPase-activating protein REN1		LOC_Os03g11140.3	pleckstrin homology domain-containing protein-related taxo, putative, expressed	1.35372	0.782286	1.2799	0.332224	0.760055	0.396968	3.22053	2.10859	0.783061	3.88891	2.76721	6.0529	1.01396	0.358473	0.339498
Traes_4AS_B62A2623C	4AS_5998428	57.601	AT1G12420.1	ACT domain repeat 8 LENGTH=441	IPR002912 ACT domain	LOC_Os03g14370.2	ACT domain containing protein, expressed	2.37293	5.78491	5.17649	1.34245	2.24264	4.52763	1.86901	8.51918	0.250299	5.87865	6.52874	1.2674	7.16771	4.74543	2.42812
Traes_4AS_2558D388E	4AS_5998428	57.601	AT1G12420.1	ACT domain repeat 8 LENGTH=441	IPR002912 ACT domain	LOC_Os03g14370.2	ACT domain containing protein, expressed	6.44605	16.4762	12.4021	3.0572	8.49106	14.5969	4.65166	23.1984	1.66232	15.8774	16.6336	5.09724	20.1139	16.2908	10.7467
Traes_4AS_7C72912D0	4AS_5998640	57.601	sp|Q3TX08|TRM1_MOUSE	tRNA guanine26-N2-dimethyltransferase	IPR002905 tRNA guanine26-N2-dimethyltransferase	LOC_Os03g57280.1	N-dimethylguanosine tRNA methyltransferase, putative, expressed	24.5666	15.1982	17.3621	11.9534	13.2116	5.94028	23.7892	14.3931	8.28342	18.8364	10.3523	15.0865	14.4563	5.855	18.7069
Traes_4AS_906AA4054	4AS_5998692	57.601	AT2G06925.1	Phospholipase A2 family protein LENGTH=148	IPR016090 Phospholipase A2 domain	LOC_Os03g50030.1	phospholipase A2, putative, expressed	1.61495	0	0.462591	0.219956	0	0	0.198861	0	0	0	0.458289	0	0	0	0
Traes_4AS_E37A0792D	4AS_5999743	57.601	sp|Q61189|ICLN_MOUSE	Methylosome subunit pICln	IPR003521 Methylosome subunit pICln	LOC_Os03g14520.1	nucleotide-sensitive chloride conductance regulator containing protein, expressed	12.9289	9.47036	10.6847	6.03696	7.68293	4.72434	21.7323	9.0279	5.21756	32.831	8.64496	12.3194	11.7477	6.28319	6.12349
Traes_4AS_53905F273	4AS_6000072	57.601	AT1G07710.1	Ankyrin repeat family protein LENGTH=543	IPR020683 Ankyrin repeat-containing domain, IPR026961 PGG domain	LOC_Os03g17250.1	ankyrin repeat-containing protein, putative, expressed	0.35511	1.2198	1.02346	0.196262	0.28269	0.156618	0.225031	0.288731	0.0639099	0.143972	0.172596	1.08186	0.156033	0.021681	0
Traes_4AS_C23F9BFB9	4AS_6000202	57.601	AT5G58590.1	RAN binding protein 1 LENGTH=219	IPR011993 Pleckstrin homology-like domain	LOC_Os03g18180.1	ranBP1 domain containing protein, expressed	164.046	117.603	107.829	101.821	41.7812	16.2804	104.541	90.3926	64.4751	62.5768	99.7832	45.5656	46.9882	52.4208	24.8515
Traes_4AS_702A3C7D6	4AS_6000948	57.601	sp|C3PK12|MSHA_CORA7	D-inositol 3-phosphate glycosyltransferase	IPR001296 Glycosyl transferase, family 1	LOC_Os03g15840.1	glycosyl transferase, group 1 domain containing protein, expressed	19.7981	11.8055	14.6315	11.7767	12.5908	13.7015	9.09194	13.3296	8.45189	10.3112	11.5131	5.46977	8.37988	2.85287	6.42044
Traes_4AS_6E7C4CDB4	4AS_6000948	57.601	AT2G29640.1	JOSEPHIN-like protein LENGTH=360	IPR006155 Machado-Joseph disease protein MJD	LOC_Os03g15850.1	josephin, putative, expressed	1.07411	1.70783	1.66964	1.93601	1.15683	0.888702	0.773269	1.01912	0.704154	0.922805	0.502426	1.94117	0.84362	2.74595	7.09115
Traes_4AS_4C529A3CF	4AS_6001333	57.601	sp|Q3SZV6|TIM21_BOVIN	Mitochondrial import inner membrane translocase subunit Tim21	IPR013261 Mitochondrial import inner membrane translocase subunit Tim21	LOC_Os03g14890.2	AGAP008572-PA, putative, expressed	7.56369	4.1065	6.17201	6.23294	3.12262	0.686321	9.08473	2.66253	2.00045	9.33255	5.03001	3.80673	6.53565	0.705038	1.22324
Traes_4AS_5ED019F20	4AS_6001333	57.601	AT2G41610.1	unknown protein; Has 35333 Blast hits to 34131 proteins in 2444 species: Archae - 798; Bacteria - 22429; Metazoa - 974; Fungi - 991; Plants - 531; Viruses - 0; Other Eukaryotes - 9610 source: NCBI BLink. LENGTH=310		LOC_Os03g14880.1	expressed protein	1.63043	5.27808	3.93308	0.451788	0.458775	0.0547156	1.3514	0.578289	0.87113	0.240594	6.08865	0.426643	0.934631	0.41189	0
Traes_4AS_3091DDF0C	4AS_6001504	57.601		Unknown protein			nothing found in rice	1.62302	0.79084	0.970674	4.62914	1.74421	0.90628	3.76339	4.99694	4.35937	4.51584	5.03205	3.69538	2.99733	0.537129	1.87541
Traes_4AS_A0CE022D5	4AS_6001597	57.601	AT2G27820.1	prephenate dehydratase 1 LENGTH=424	IPR001086 Prephenate dehydratase	LOC_Os03g17730.1	P-protein, putative, expressed	1.5541	0.453655	1.13092	3.7396	1.20364	0.794141	4.15089	3.21285	1.4016	5.21188	4.2029	3.77406	5.17735	0.764497	0.362626
Traes_4AS_DE45C79E5	4AS_6001833	57.601	UniRef90_B9SD99	Interferon-induced GTP-binding protein mx, putative n=1 Tax=Ricinus communis RepID=B9SD99_RICCO	IPR020850 GTPase effector domain, GED	LOC_Os03g15420.1	dynamin family protein, putative, expressed	0	0	0	0	0	0	0	0	0	0	0	0	0	0	0
Traes_4AS_4FFA9D535	4AS_6001833	57.601	sp|Q8BXJ9|TMM62_MOUSE	Transmembrane protein 62	IPR004843 Phosphoesterase domain	LOC_Os03g15430.1	Ser/Thr protein phosphatase family protein, putative, expressed	1.1725	0.987794	1.33558	0.615802	0.593158	0.712547	0.996873	1.24177	1.41322	1.04277	1.92767	2.57548	2.03219	3.35773	1.1383
Traes_4AS_F516F49FA	4AS_6001999	57.601	sp|P20144|WUN1_SOLTU	Wound-induced protein 1	IPR009798 Wound-induced protein, Wun1	LOC_Os03g18770.1	wound-induced protein WI12, putative, expressed	2.67318	13.1306	13.3559	0.356295	0.842549	0.582513	0.467083	5.31263	0.243506	4.17611	6.36373	12.9544	1.87369	5.13243	2.04165
Traes_4AS_3BEC84CEE	4AS_6003362	57.601	AT3G08490.1	BEST Arabidopsis thaliana protein match is: Late embryogenesis abundant protein, group 2 . LENGTH=271		LOC_Os03g11710.1	expressed protein	0.309034	1.39127	1.02632	0	0	0	1.06987	0.477212	0	0.201216	0.471331	0	0	0	0
Traes_4AS_3BF02DA54	4AS_6003829	57.601	sp|A3R052|PILR1_LINPE	Bifunctional pinoresinol-lariciresinol reductase	IPR008030 NmrA-like, IPR016040 NADP-binding domain	LOC_Os03g15360.1	nmrA-like family domain containing protein, expressed	0	0	0.0132077	0.016838	0.0323566	0.0675848	0	0.0147304	0	0	0	0	2.88344	0.0897598	0
Traes_4AS_5CAA94795	4AS_6004847	57.601	AT3G52050.3	5'-3' exonuclease family protein LENGTH=448		LOC_Os03g12610.1	DNA polymerase I, putative, expressed	0.154226	1.23171	0.420572	1.17426	1.04659	0.492595	1.8671	0.659045	0.808895	2.27462	1.5127	1.51796	1.21707	0.430981	0.62176
Traes_4AS_AAF6B6BDF	4AS_6004847	57.601	sp|Q8H852|COPG1_ORYSJ	Coatomer subunit gamma-1	IPR009028 Coatomer/calthrin adaptor appendage, C-terminal subdomain, IPR013041 Coatomer/clathrin adaptor appendage, Ig-like subdomain, IPR016024 Armadillo-type fold, IPR017106 Coatomer gamma subunit	LOC_Os03g12590.1	coatomer subunit gamma-1, putative, expressed	24.1256	22.0554	24.8192	12.755	13.7223	14.6921	35.2251	30.7689	28.0091	32.3724	60.0938	32.8299	31.9647	30.7769	20.0465
Traes_4AS_ED8D7EE94	4AS_6005570	57.601	AT5G17330.1	glutamate decarboxylase LENGTH=502	IPR002129 Pyridoxal phosphate-dependent decarboxylase, IPR015424 Pyridoxal phosphate-dependent transferase	LOC_Os03g13300.1	glutamate decarboxylase, putative, expressed	6.91173	14.1432	10.6106	1.75672	1.02976	2.18308	4.299	8.59214	4.36187	2.03273	3.3643	4.65806	3.30407	1.1315	0
Traes_4AS_0C71E39B4	4AS_6005803	57.601	AT3G11180.2	2-oxoglutarate 2OG and FeII-dependent oxygenase superfamily protein LENGTH=403	IPR002283 Isopenicillin N synthase, IPR026992 Non-haem dioxygenase N-terminal domain, IPR027443 Isopenicillin N synthase-like	LOC_Os03g18030.1	leucoanthocyanidin dioxygenase, putative, expressed	4.61956	5.94898	5.592	0.69704	3.95619	2.34686	0.457859	7.77835	0.458151	0.0168776	0	0.617422	0.497093	0.180366	0
Traes_4AS_8CDDDA03A	4AS_6005994	57.601	UniRef90_Q7XD75	Expressed protein n=3 Tax=Oryza sativa RepID=Q7XD75_ORYSJ		LOC_Os10g34660.1	expressed protein	7.9847	10.3565	8.44194	6.20382	6.78249	9.32644	6.76004	8.31851	6.98701	8.92237	6.47973	13.2146	8.94036	10.3103	26.1583
Traes_4AS_E78B72F20	4AS_6005994	57.601	AT1G02420.1	Pentatricopeptide repeat PPR superfamily protein LENGTH=491	IPR002885 Pentatricopeptide repeat, IPR011990 Tetratricopeptide-like helical	LOC_Os03g11020.1	PPR repeat containing protein, expressed	0.414573	0.584637	0.510435	0.201895	0.219654	0.0394593	0.95937	0.329552	0.183054	0.759583	0.425153	0.742548	0.343606	0.142783	0.37458
Traes_4AS_AEE55FE7F	4AS_6006183	57.601	sp|Q6NV24|PGFS_DANRE	Prostamide/prostaglandin F synthase	IPR012336 Thioredoxin-like fold	LOC_Os03g17600.1	expressed protein	0.324039	0.920938	0.577683	17.723	18.6957	33.5288	3.0218	5.66464	12.2794	2.81141	3.0436	5.85453	3.51108	1.99871	2.95426
Traes_4AS_189C692A4	4AS_6006183	57.601	sp|Q9BXW7|CECR5_HUMAN	Cat eye syndrome critical region protein 5	IPR006357 HAD-superfamily hydrolase, subfamily IIA, IPR023214 HAD-like domain	LOC_Os03g17590.1	cat eye syndrome critical region protein 5 precursor, putative, expressed	1.82075	0.996692	1.23603	2.19377	2.72857	1.81771	2.81319	2.5658	3.45922	3.64904	2.97748	3.75822	3.04529	1.15965	8.09714
Traes_4AS_707D51357	4AS_6006183	57.601	AT1G55020.1	lipoxygenase 1 LENGTH=859		LOC_Os03g49380.1	lipoxygenase, putative, expressed	0	0	0.0242208	0.102379	0.0885995	0.122275	0.0183085	0.00933008	0.0641006	0.0459116	0.086164	0.0958928	0.0311705	0.113638	0.500705
Traes_4AS_174B77945	4AS_6007327	57.601	sp|A4VCH0|SAC1B_DANRE	Phosphatidylinositide phosphatase SAC1-B	IPR002013 Synaptojanin, N-terminal	LOC_Os03g18080.2	SacI homology domain containing protein, expressed	0.723313	0.51721	0.990278	0.692478	1.73217	3.56082	0.86159	1.55055	0.847281	1.12854	1.70913	1.99817	1.211	0.51606	0.207546
Traes_4AS_265BF3644	4AS_6007327	57.601	UniRef90_M8ASN1	Phosphatidylinositide phosphatase SAC1 n=1 Tax=Triticum urartu RepID=M8ASN1_TRIUA		LOC_Os07g49300.1	expressed protein	0.0244135	0	0.0706439	0.0495737	0	0.0592238	0	0	0.0308961	0.0444821	0	8.32808	0.0899823	0	0.0380597
Traes_4AS_8AC85AB54	4AS_6007781	57.601	sp|O49044|SODC2_MESCR	Superoxide dismutase [Cu-Zn] 2	IPR001424 Superoxide dismutase, copper/zinc binding domain, IPR024134 Superoxide dismutase Cu/Zn / superoxide dismutase copper chaperone	LOC_Os03g11960.1	copper/zinc superoxide dismutase, putative, expressed	4.78791	7.44556	5.28151	16.7222	11.2874	20.3194	4.61948	10.5215	22.7925	2.95609	6.09113	9.85031	9.46211	4.88369	7.51085
Traes_4AS_5A3BD41C7	4AS_6008279	57.601	AT1G04820.1	tubulin alpha-4 chain LENGTH=450	IPR000217 Tubulin, IPR023123 Tubulin, C-terminal	LOC_Os03g11970.1	tubulin/FtsZ domain containing protein, putative, expressed	11.1097	32.5492	24.7104	7.75499	14.5153	35.6889	18.1923	19.9371	15.2913	7.67754	14.8634	23.2087	28.1342	30.0122	5.19177
Traes_4AS_94D7A563D	4AS_6008317	57.601	UniRef90_Q10PG8	Transposon protein, putative, unclassified, expressed n=1 Tax=Oryza sativa subsp. japonica RepID=Q10PG8_ORYSJ	IPR028226 Protein LIN37	LOC_Os03g13190.2	transposon protein, putative, unclassified, expressed	4.25171	2.14138	2.92084	2.53393	1.22188	1.51432	4.37707	2.6684	1.94481	7.64323	2.97382	2.70508	9.17668	3.57511	0.672254
Traes_4AS_FFAB3EACB	4AS_6008410	57.601	UniRef90_Q5ZA71	Embryogenesis transmembrane protein-like n=4 Tax=Oryza RepID=Q5ZA71_ORYSJ	IPR026961 PGG domain	LOC_Os03g15080.1	expressed protein	0.0269501	0.118416	0	0	0	0	0.11651	0.118775	0	0.0891153	0	0	2.45339	0.515781	0
Traes_4AS_7EFA8EEB12	4AS_6008428	57.601	sp|A4QK97|RPOB_BARVE	DNA-directed RNA polymerase subunit beta	IPR015712 DNA-directed RNA polymerase, subunit 2	LOC_Os04g16820.1	DNA-directed RNA polymerase subunit beta, putative, expressed	0	0	0	0	0	0	0	0	0	0	0	0	0	0	0
Traes_4AS_DE644E0CF	4AS_6009477	57.601	sp|Q03066|RPSC_NOSS1	RNA polymerase sigma-C factor	IPR014284 RNA polymerase sigma-70 like domain, IPR016262 RNA polymerase sigma factor, SigB/SigC/SigD, plastid	LOC_Os03g16430.1	RNA polymerase sigma factor, putative, expressed	0.558127	0.187145	0.438281	21.8294	16.1862	17.2685	4.44966	4.64015	14.2966	2.62971	2.42761	2.68393	2.41155	0.681509	1.51266
Traes_4AS_4693A1150	4AS_6009547	57.601	AT5G05470.1	eukaryotic translation initiation factor 2 alpha subunit LENGTH=344	IPR011488 Translation initiation factor 2, alpha subunit, IPR024055 Translation initiation factor 2, alpha subunit, C-terminal	LOC_Os03g18510.1	expressed protein	38.7927	21.6809	25.4708	15.5407	15.6411	17.6186	27.7021	33.0767	27.5314	51.0511	27.5794	49.8654	47.4074	44.9881	45.5819
Traes_4AS_167FECEB8	4AS_6009547	57.601	UniRef90_UPI0002C2ED4A	UPI0002C2ED4A related cluster n=2 Tax=unknown RepID=UPI0002C2ED4A	IPR005455 Profilin	LOC_Os05g15180.2	expressed protein	2.40827	2.14192	3.01823	3.33436	2.20726	0.898777	2.89256	2.73421	1.36583	5.54428	3.22866	3.11348	2.66513	3.21746	6.20737
Traes_4AS_6DEC20069	4AS_6009847	57.601	AT5G06720.1	peroxidase 2 LENGTH=335	IPR010255 Haem peroxidase	LOC_Os03g13200.1	peroxidase precursor, putative, expressed	0.0462531	0.179438	0.160775	0.162309	0.500909	0	10.2991	4.5526	0.261562	9.48837	36.5538	0.704667	3.14502	0.0687677	0
Traes_4AS_FA3D49516	4AS_6009847	57.601	AT5G19890.1	Peroxidase superfamily protein LENGTH=328	IPR010255 Haem peroxidase	LOC_Os03g13210.1	peroxidase precursor, putative, expressed	8.77386	71.9243	42.925	0	0	0	0.01463	0.0149099	0	0.0146749	0.0344387	0	0	0	0
Traes_4AS_EC6DAA3AE	4AS_6010362	57.601	sp|P50460|CSRP2_CHICK	Cysteine and glycine-rich protein 2	IPR001781 Zinc finger, LIM-type	LOC_Os03g15940.1	OsWLIM2 - LIM domain protein, putative actin-binding protein and transcription factor, expressed	44.8638	47.9193	40.0921	13.1226	11.4634	9.97592	35.1738	34.3935	24.8437	26.5666	28.3999	22.9802	26.7312	7.55845	7.493
Traes_4AS_794263F92	4AS_6010362	57.601	AT2G36530.1	Enolase LENGTH=444	IPR000941 Enolase	LOC_Os03g15950.1	enolase, putative, expressed	13.5719	12.1427	10.7623	4.50531	3.95697	4.36752	10.6367	9.80748	7.72879	10.143	9.92866	11.3109	11.387	4.63006	14.1901
Traes_4AS_59EF3B3A2	4AS_6010604	57.601	AT4G12020.2	protein kinase family protein LENGTH=1895	IPR011009 Protein kinase-like domain	LOC_Os03g15570.1	STE_MEKK_ste11_MAP3K.12 - STE kinases include homologs to sterile 7, sterile 11 and sterile 20 from yeast, expressed	12.6417	9.02097	10.2255	4.28436	10.8949	19.5499	10.8867	10.948	8.18926	16.5821	16.8507	14.8119	10.4624	3.87813	11.9732
Traes_4AS_CB3F89616	4AS_6010604	57.601	sp|A6QPH1|WIBG_BOVIN	Partner of Y14 and mago	IPR015362 Exon junction complex, Pym	LOC_Os03g15560.1	wibg, putative, expressed	7.02481	5.38528	6.33337	5.27711	3.84251	1.62213	7.67071	5.00584	3.46562	8.35784	3.02743	3.98591	5.85704	4.30247	2.76491
Traes_4AS_759D8DDBB	4AS_6010776	57.601	AT3G50060.1	myb domain protein 77 LENGTH=301	IPR009057 Homeodomain-like	LOC_Os03g13310.1	MYB family transcription factor, putative, expressed	1.21553	2.7032	2.05784	1.28943	1.05704	2.05693	2.21479	1.8387	2.67217	2.39857	3.87587	2.70094	2.9387	5.25884	1.99421
Traes_4AS_D7511DC6D	4AS_6010790	57.601	sp|Q9S836|LAX2_ARATH	Auxin transporter-like protein 2	IPR013057 Amino acid transporter, transmembrane	LOC_Os03g14080.1	transmembrane amino acid transporter protein, putative, expressed	1.51264	1.68412	1.038	0.319103	0.669565	0	5.0547	1.37307	0	3.84947	1.549	0.130072	0.481429	0.559347	0.141168
Traes_4AS_B5B84B6D1	4AS_6010892	57.601	sp|E9PZJ8|ASCC3_MOUSE	Activating signal cointegrator 1 complex subunit 3	IPR001650 Helicase, C-terminal, IPR004179 Sec63 domain, IPR014001 Helicase, superfamily 1/2, ATP-binding domain, IPR027417 P-loop containing nucleoside triphosphate hydrolase	LOC_Os02g01740.1	U5 small nuclear ribonucleoprotein 200 kDa helicase, putative, expressed	9.44706	7.24019	8.33494	5.05738	5.44194	7.49138	8.63285	8.02446	7.08051	13.6993	11.4045	15.7645	10.3805	7.02172	17.8806
Traes_4AS_2BF0FAB75	4AS_6010892	57.601	UniRef90_Q7XE51	Retrotransposon protein, putative, unclassified n=1 Tax=Oryza sativa subsp. japonica RepID=Q7XE51_ORYSJ	IPR000477 Reverse transcriptase	LOC_Os09g26720.1	retrotransposon protein, putative, unclassified	0	0	0	0	0	0	0	0	0	0	0	0	0	0	0
Traes_4AS_9F4E1225F	4AS_6011636	57.601	UniRef90_UPI000234E94D	UPI000234E94D related cluster n=1 Tax=unknown RepID=UPI000234E94D		LOC_Os03g17270.1	expressed protein	4.05837	3.29225	3.30264	0.601802	0.507412	0.376693	0.819086	0.720056	0.402601	2.68879	1.01757	2.73736	1.99635	0.573272	1.81361
Traes_4AS_60155447D	4AS_6011648	57.601	AT5G54960.1	pyruvate decarboxylase-2 LENGTH=607	IPR011766 Thiamine pyrophosphate enzyme, C-terminal TPP-binding, IPR012110 Thiamine pyrophosphate TPP-dependent enzyme	LOC_Os03g18220.1	pyruvate decarboxylase isozyme 2, putative, expressed	56.2551	81.2277	39.7476	14.8889	5.92773	1.84644	20.9388	35.1599	17.8369	46.9896	34.5508	34.2418	39.4754	71.6216	31.1211
Traes_4AS_0DFC485F7	4AS_6011744	57.601	AT4G05320.2	polyubiquitin 10 LENGTH=457	IPR019955 Ubiquitin supergroup, IPR019956 Ubiquitin	LOC_Os09g27930.1	ubiquitin fusion protein, putative, expressed	0	0	0	0	0	0	0	0	0	0	0	0	0	0	0
Traes_4AS_46F94A43D	4AS_6011826	57.601	sp|A1RWU6|RFCL_THEPD	Replication factor C large subunit	IPR027417 P-loop containing nucleoside triphosphate hydrolase	LOC_Os03g15810.1	AAA-type ATPase family protein, putative, expressed	10.1708	3.11581	4.85464	4.24028	3.99084	0.452709	13.8136	4.41425	0.180413	17.9728	3.23838	3.96199	5.67638	2.5891	0.945186
Traes_4AS_00A947384	4AS_6012123	57.601	AT5G05800.1	unknown protein; BEST Arabidopsis thaliana protein match is: unknown protein . LENGTH=449	IPR024752 Myb/SANT-like domain	LOC_Os12g10550.1	transposon protein, putative, CACTA, En/Spm sub-class, expressed	13.109	15.8514	13.0637	9.15958	8.15759	5.66369	15.7959	10.4115	9.50124	16.1811	12.972	15.2029	10.1901	10.5837	10.9457
Traes_4AS_97A5D8F2B	4AS_6012228	57.601	UniRef90_UPI000234E94D	UPI000234E94D related cluster n=1 Tax=unknown RepID=UPI000234E94D		LOC_Os03g17270.2	expressed protein	1.50018	1.40767	1.41127	0.283095	0.135178	0.170887	0.328133	0.0948712	0.157217	1.11367	0.760964	1.106	0.610861	0.437608	0.350039
Traes_4AS_8A5A525A5	4AS_6012240	57.601	AT4G29800.2	PATATIN-like protein 8 LENGTH=526		LOC_Os03g14950.1	PLA IIIA/PLP7, putative, expressed	1.86103	2.38993	2.98206	0.117032	0.795172	0.910708	3.04653	1.47328	0.747989	1.42253	2.15567	2.71785	1.26328	1.08181	7.53473
Traes_4AS_5A0162DFE	4AS_6012316	57.601	UniRef90_Q0JML4	protein n=1 Tax=Oryza sativa subsp. japonica RepID=Q0JML4_ORYSJ		LOC_Os01g15700.1	transposon protein, putative, Pong sub-class, expressed	0	0	0	0	0	0	0	0	0	0	0	0	0.0768496	3.26064	2.07463
Traes_4AS_753213AF4	4AS_6012316	57.601	AT1G19900.1	glyoxal oxidase-related protein LENGTH=548	IPR011043 Galactose oxidase/kelch, beta-propeller, IPR014756 Immunoglobulin E-set, IPR015916 Galactose oxidase, beta-propeller	LOC_Os03g15320.1	glyoxal oxidase-related, putative, expressed	0.0171445	0.175645	0.114323	0.0290312	0.0108434	0	0.111329	0.0793147	0.073795	0.0390334	1.67019	0.208756	1.64798	0.0756745	0
Traes_4AS_73658DB91	4AS_6012337	57.601	sp|Q9FMV5|NFYC4_ARATH	Nuclear transcription factor Y subunit C-4	IPR009072 Histone-fold, IPR027170 Transcriptional activator NFYC/HAP5 subunit	LOC_Os03g14669.2	core histone H2A/H2B/H3/H4, putative, expressed	0	0	0	13.2519	11.0371	24.1837	1.48686	6.84579	13.7852	0.414394	0.744672	2.57958	2.13203	0.176008	0
Traes_4AS_1D40BA8D2	4AS_6012396	57.601	AT3G01420.1	Peroxidase superfamily protein LENGTH=639	IPR010255 Haem peroxidase	LOC_Os12g26290.4	alpha-DOX2, putative, expressed	30.5669	21.0106	26.2011	3.34148	10.039	2.40612	1.04293	8.00484	1.79896	0	0	1.30941	0	0.0495246	0
Traes_4AS_02D5EDA76	4AS_6012668	57.601	sp|Q2NHW0|DAPB_METST	4-hydroxy-tetrahydrodipicolinate reductase	IPR011770 Dihydrodipicolinate reductase, bacterial/plant	LOC_Os03g14120.3	dihydrodipicolinate reductase, putative, expressed	1.96488	2.75188	2.05887	40.4726	17.0818	7.24545	5.84794	3.9057	8.36431	3.67331	4.39771	3.79614	6.13161	0.52683	1.82602
Traes_4AS_6C6B346BA	4AS_6012765	57.601	AT5G21222.1	protein kinase family protein LENGTH=831	IPR011009 Protein kinase-like domain	LOC_Os08g37800.1	CAMK_KIN1/SNF1/Nim1_like_AMPKh.4 - CAMK includes calcium/calmodulin depedent protein kinases, expressed	2.55402	1.89655	2.42048	1.453	2.53789	2.2997	4.04613	3.55574	2.124	4.95742	5.19575	5.40852	2.65638	7.21187	3.58332
Traes_4AS_F28333B821	4AS_6012949	57.601	AT5G66200.1	armadillo repeat only 2 LENGTH=651	IPR016024 Armadillo-type fold	LOC_Os03g14090.1	armadillo/beta-catenin repeat family protein, putative, expressed	3.24929	5.11109	5.63415	1.31914	2.35209	2.07073	1.4753	2.072	2.12446	0.767711	1.54659	0.642705	0.343946	0.249196	0.0753251
Traes_4AS_911CDA141	4AS_6013147	57.601	sp|Q86IX2|DOPP1_DICDI	Dolichyldiphosphatase 1	IPR000326 Phosphatidic acid phosphatase type 2/haloperoxidase	LOC_Os03g17940.1	phosphatase, putative, expressed	1.00746	1.58135	1.71988	1.23019	1.40268	3.61659	0.525389	2.31319	1.78647	1.20167	1.57614	3.28904	2.70874	1.14771	0.982308
Traes_4AS_642AA2FF5	4AS_6013190	57.601	AT1G20190.1	expansin 11 LENGTH=252	IPR007118 Expansin/Lol pI, IPR014733 Barwin-like endoglucanase	LOC_Os02g16800.1	expansin precursor, putative, expressed	0.266291	0.382648	0.562835	0	0	0	0	0	0	0	0	0	0	0	0
Traes_4AS_B59D0F85B	4AS_6013240	57.601	sp|O74484|MPG1_SCHPO	Mannose-1-phosphate guanyltransferase	IPR001451 Bacterial transferase hexapeptide repeat, IPR005835 Nucleotidyl transferase	LOC_Os03g16150.3	mannose-1-phosphate guanyltransferase, putative, expressed	24.3902	45.6058	42.4827	11.7471	14.6368	7.04385	42.9418	33.7663	12.1066	17.3712	38.6862	7.3753	5.78628	97.0367	0.286121
Traes_4AS_1A68F2C29	4AS_6013538	57.601	AT4G36730.1	G-box binding factor 1 LENGTH=315	IPR004827 Basic-leucine zipper domain, IPR012900 G-box binding, MFMR	LOC_Os03g13614.2	transcription factor, putative, expressed	8.7155	7.22243	9.28927	5.0274	6.5447	10.4816	7.36939	9.35703	11.8053	13.9671	12.3034	14.3041	12.8147	8.16454	10.511
Traes_4AS_825733A47	4AS_6013788	57.601	sp|Q54X16|GID8_DICDI	Glucose-induced degradation protein 8 homolog	IPR006594 LisH dimerisation motif	LOC_Os03g13220.1	expressed protein	7.88518	13.8529	8.91445	5.80206	5.21158	6.5322	8.14026	8.61368	6.26147	9.14956	12.4857	6.83818	5.86895	5.31089	5.71728
Traes_4AS_F99AF4A66	4AS_6013804	57.601	AT5G15050.1	Core-2/I-branching beta-1,6-N-acetylglucosaminyltransferase family protein LENGTH=434	IPR003406 Glycosyl transferase, family 14	LOC_Os03g16890.1	N-acetylglucosaminyltransferase, putative, expressed	4.73994	5.13841	5.23561	3.20439	2.8327	1.90854	4.51907	3.23894	3.18615	3.67781	4.4625	3.19597	3.8304	2.38105	4.17241
Traes_4AS_846530641	4AS_6013804	57.601	sp|O65719|HSP7C_ARATH	Heat shock 70 kDa protein 3	IPR013126 Heat shock protein 70 family	LOC_Os03g60620.1	DnaK family protein, putative, expressed	0.179256	0.471995	0.647189	0.0664838	0.0795895	0.0395706	0.161518	0.178313	0.0862756	0.317487	0.359288	0.748011	0.724487	0.184	0.485011
Traes_4AS_3CEF75BC8	4AS_6014028	57.601	AT2G02040.1	peptide transporter 2 LENGTH=585	IPR000109 Proton-dependent oligopeptide transporter family, IPR016196 Major facilitator superfamily domain, general substrate transporter	LOC_Os03g13250.1	peptide transporter PTR2, putative, expressed	3.3257	5.37718	4.9137	2.57319	3.51421	3.04498	2.0478	3.49568	4.19279	3.06737	4.19303	6.08181	3.38036	1.26812	1.57413
Traes_4AS_DBA84F2F7	4AS_6014028	57.601	AT1G62200.1	Major facilitator superfamily protein LENGTH=590	IPR000109 Proton-dependent oligopeptide transporter family, IPR016196 Major facilitator superfamily domain, general substrate transporter	LOC_Os03g13240.2	peptide transporter, putative, expressed	0.659747	1.57894	1.82959	0.0139518	0.14724	0.0166564	0.161963	0	0.0290167	0.02501	0.0880585	0.0129965	0	0	0.0179089
Traes_4AS_AAE5BFA0B	4AS_6014186	57.601	sp|Q9LYZ9|PP362_ARATH	Pentatricopeptide repeat-containing protein	IPR002885 Pentatricopeptide repeat, IPR011990 Tetratricopeptide-like helical	LOC_Os03g17634.1	PPR repeat domain containing protein, putative, expressed	0.159197	0	0	0.257107	0.124956	0	0	0	0.618163	0.173714	0	0.125009	0.0662074	0	0
Traes_4AS_5C5799ED6	4AS_6014186	57.601	sp|A2XFC1|TOP6A_ORYSI	DNA topoisomerase 6 subunit A	IPR002815 Spo11/DNA topoisomerase VI, subunit A	LOC_Os03g17610.1	OsTOP6A3 - Topoisomerase 6 subunit A homolog 3, expressed	3.06188	3.84023	4.24133	2.61717	2.44324	0.485593	5.41046	2.87751	1.11505	8.67789	4.03649	3.32413	2.90404	1.54483	3.47333
Traes_4AS_D5BE8C983	4AS_6014250	57.601	sp|Q9I969|TXLNB_CHICK	Beta-taxilin	IPR026183 Taxilin family	LOC_Os03g17930.3	alpha-taxilin, putative, expressed	17.2713	10.0149	10.0451	7.15525	6.54982	6.37624	15.2297	16.2084	8.56361	16.3517	12.1452	12.3857	15.0593	9.48566	13.4763
Traes_4AS_049576319	4AS_6014250	57.601	AT4G14145.1	unknown protein; FUNCTIONS IN: molecular_function unknown; INVOLVED IN: biological_process unknown; LOCATED IN: chloroplast; Has 30201 Blast hits to 17322 proteins in 780 species: Archae - 12; Bacteria - 1396; Metazoa - 17338; Fungi - 3422; Plants - 5037; Viruses - 0; Other Eukaryotes - 2996 source: NCBI BLink. LENGTH=134	IPR020164 Cytochrome c oxidase assembly protein COX16	LOC_Os03g17910.1	kinesin like protein, putative, expressed	6.04206	4.05564	6.57219	3.10349	2.4426	3.69555	6.58764	4.49077	5.09165	5.17011	4.23446	6.72574	5.66703	4.22285	16.8141
Traes_4AS_F799644D9	4AS_6014250	57.601	AT5G02970.1	alpha/beta-Hydrolases superfamily protein LENGTH=514		LOC_Os03g17900.1	hydrolase, alpha/beta fold family protein, putative, expressed	24.4046	16.5585	15.9611	9.63513	8.09705	8.96605	19.241	20.514	13.1008	7.8791	15.0337	18.5548	27.5701	55.4164	22.3454
Traes_4AS_7C52D77B2	4AS_6014259	57.601	AT3G51140.1	Protein of unknown function DUF3353 LENGTH=278	IPR021788 Protein of unknown function DUF3353	LOC_Os03g15033.1	expressed protein	4.68075	3.84056	4.85837	11.4227	6.21466	1.63705	6.63128	4.90984	5.46135	7.86369	5.3464	8.96016	5.96439	4.571	3.61923
Traes_4AS_928691B39	4AS_6014267	57.601	AT5G28040.1	DNA-binding storekeeper protein-related transcriptional regulator LENGTH=427	IPR007592 Protein of unknown function DUF573	LOC_Os03g25430.1	transcription regulator, putative, expressed	1.23835	2.56713	2.20428	0.984883	0.855531	0.758927	2.39273	1.89178	1.31557	3.6191	3.06755	3.53335	2.99932	1.99176	1.93599
Traes_4AS_AA4E28BF41	4AS_6014301	57.601	AT2G30230.1	unknown protein; FUNCTIONS IN: molecular_function unknown; INVOLVED IN: biological_process unknown; LOCATED IN: endomembrane system; BEST Arabidopsis thaliana protein match is: unknown protein . LENGTH=177	IPR025322 Protein of unknown function DUF4228, plant	LOC_Os03g18660.1	expressed protein	0.45598	0.600874	1.175	0	0.0644302	0	0.115001	0.0196723	0	0	0	0	0	0.139863	0.0868856
Traes_4AS_BB59116B6	4AS_6014527	57.601	AT2G28470.1	beta-galactosidase 8 LENGTH=852	IPR000922 D-galactoside/L-rhamnose binding SUEL lectin domain, IPR001944 Glycoside hydrolase, family 35, IPR017853 Glycoside hydrolase, superfamily	LOC_Os03g15020.1	beta-galactosidase precursor, putative, expressed	33.5113	12.7692	15.1326	15.5275	12.4423	2.9147	17.6867	18.8518	11.8913	24.9393	46.1264	13.9088	41.594	3.40237	23.2697
Traes_4AS_DEA73AA82	4AS_6014717	57.601	AT1G08470.1	strictosidine synthase-like 3 LENGTH=390	IPR011042 Six-bladed beta-propeller, TolB-like	LOC_Os03g15710.1	strictosidine synthase, putative, expressed	0	0	0	0	0.0939838	0	0.0583026	0.0181579	0	0.553096	13.4489	0.0373104	0	0	0
Traes_4AS_745DD9E4A	4AS_6014720	57.601	AT3G12360.1	Ankyrin repeat family protein LENGTH=590	IPR020683 Ankyrin repeat-containing domain, IPR026961 PGG domain, IPR027001 Caskin/Ankyrin repeat-containing protein	LOC_Os03g17240.1	ankyrin repeat-containing protein, putative, expressed	10.0811	12.3994	12.9409	5.78792	13.1406	18.2369	11.5595	16.5026	12.1488	12.0448	11.292	16.2924	10.3225	5.84542	8.57481
Traes_4AS_01FF56834	4AS_6014730	57.601	UniRef90_Q10Q16	Expressed protein n=3 Tax=Oryza RepID=Q10Q16_ORYSJ		LOC_Os03g11460.1	expressed protein	7.60588	7.18818	7.99672	4.07481	6.92282	7.1218	12.0619	8.24787	6.37524	17.4929	14.345	12.6442	11.3335	8.35422	12.6747
Traes_4AS_77298075B	4AS_6014823	57.601	AT3G04240.1	Tetratricopeptide repeat TPR-like superfamily protein LENGTH=977	IPR011990 Tetratricopeptide-like helical, IPR011992 EF-hand domain pair	LOC_Os03g15740.1	uncharacterized TPR repeat-containing protein, putative, expressed	5.81193	6.78259	6.72779	4.46816	10.6536	6.2948	9.40974	7.05361	3.14787	13.1978	11.7453	12.8274	7.69718	10.5059	5.71689
Traes_4AS_F7DEE0A0A	4AS_6014823	57.601	AT1G13580.2	LAG1 longevity assurance homolog 3 LENGTH=308	IPR006634 TRAM/LAG1/CLN8 homology domain	LOC_Os03g15750.1	ASC1, putative, expressed	4.76314	1.58263	2.03292	1.38294	1.58633	1.02679	2.97031	5.04477	0.920103	3.96174	10.8981	1.84726	4.73636	1.63178	1.21802
Traes_4AS_23A883CB4	4AS_6014835	57.601	UniRef90_UPI0002B4B329	UPI0002B4B329 related cluster n=1 Tax=unknown RepID=UPI0002B4B329	IPR012317 PolyADP-ribose polymerase, catalytic domain, IPR022003 RST domain of plant C-terminal	LOC_Os03g12820.2	ATP8, putative, expressed	5.87583	7.40446	7.40231	1.03982	1.48636	2.71037	0.953609	3.46436	3.72066	2.23438	3.65266	5.80781	17.8423	1.8401	19.9796
Traes_4AS_F1F72C66C	4AS_6014968	57.601	sp|O81004|Y2287_ARATH	GTP-binding protein	IPR006073 GTP binding domain, IPR019987 GTP-binding protein, ribosome biogenesis, YsxC, IPR027417 P-loop containing nucleoside triphosphate hydrolase	LOC_Os03g13000.2	GTP-binding protein, putative, expressed	0	5.41933	0	0.601053	0	0	0	0	0	0.526895	0	0	0	0	0.901775
Traes_4AS_7C350C88F	4AS_6014980	57.601	AT5G44400.1	FAD-binding Berberine family protein LENGTH=537	IPR012951 Berberine/berberine-like, IPR016166 FAD-binding, type 2	LOC_Os02g14090.1	berberine and berberine like domain containing protein, expressed	2.22508	1.3125	1.70846	0.274253	0.0624287	0.15524	0.943306	1.35865	2.05125	0.246052	0.547948	2.60772	1.74841	0.18751	0.333823
Traes_4AS_A3EAF8C80	4AS_6015006	57.601	AT1G14700.1	purple acid phosphatase 3 LENGTH=366	IPR004843 Phosphoesterase domain, IPR024927 Acid phosphatase, type 5	LOC_Os03g13540.1	Ser/Thr protein phosphatase family protein, putative, expressed	68.8126	26.1355	30.6961	29.0212	14.2037	16.7176	36.6704	21.7354	20.1727	16.491	39.3024	32.1729	48.8648	55.9546	0.250068
Traes_4AS_4681DB61B	4AS_6015006	57.601	sp|Q6JHU8|P3H1_CHICK	Prolyl 3-hydroxylase 1	IPR005123 Oxoglutarate/iron-dependent dioxygenase	LOC_Os03g13550.1	oxidoreductase, putative, expressed	5.32859	2.49415	2.44071	2.11971	1.6878	1.90816	3.13392	2.63625	2.08818	2.90834	3.14684	3.05678	3.40129	2.5013	1.51483
Traes_4AS_EFC609145	4AS_6015094	57.601	sp|P71019|FABD_BACSU	Malonyl CoA-acyl carrier protein transacylase	IPR004410 Malonyl CoA-acyl carrier protein transacylase, FabD-type, IPR016035 Acyl transferase/acyl hydrolase/lysophospholipase	LOC_Os03g18590.1	malonyl CoA-acyl carrier protein transacylase, mitochondrial precursor, putative, expressed	21.421	14.9727	17.1403	49.0431	20.2156	6.78561	28.0814	20.0815	13.1432	22.073	30.0236	22.484	27.3867	11.9235	1.92338
Traes_4AS_98267C6F6	4AS_6015094	57.601	sp|Q949H0|RS7_HORVU	40S ribosomal protein S7	IPR000554 Ribosomal protein S7e	LOC_Os03g18570.1	40S ribosomal protein S7, putative, expressed	401.659	397.364	381.216	413.259	324.789	66.3658	536.202	292.197	86.0794	439.42	242.626	259.544	329.14	138.629	416.167
Traes_4AS_0194CD713	4AS_6015158	57.601	sp|Q9AXT8|CMT1_MAIZE	DNA cytosine-5-methyltransferase 1	IPR001025 Bromo adjacent homology BAH domain, IPR001525 C-5 cytosine methyltransferase, IPR016197 Chromo domain-like	LOC_Os03g12570.1	expressed protein	0.00796522	0.0118746	0.0148935	0.0279406	0.0276163	0	0.0685309	0	0	5.6797	0.715592	0.492643	1.76889	0.413596	0
Traes_4AS_FACA1EB6C	4AS_6015158	57.601	AT4G34440.1	Protein kinase superfamily protein LENGTH=670	IPR011009 Protein kinase-like domain, IPR013320 Concanavalin A-like lectin/glucanase, subgroup	LOC_Os03g12570.1	expressed protein	0	0	0	0.156104	0.00935685	0	0	0	0.020246	0	0	8.85275	0.0690623	0	0
Traes_4AS_FD9FAE3D8	4AS_6015332	57.601	sp|Q9VTG7|B3G2P_DROME	Galactosylgalactosylxylosylprotein 3-beta-glucuronosyltransferase P	IPR005027 Glycosyl transferase, family 43	LOC_Os03g17850.1	glycosyltransferase family 43 protein, putative, expressed	3.14328	0.283367	2.464	0	0	0	0.603738	1.23241	0.18816	0.301861	1.04997	0	0.354212	0.617067	0
Traes_4AS_627000E19	4AS_68475	57.601	AT4G16390.1	pentatricopeptide PPR repeat-containing protein LENGTH=702	IPR002625 Smr protein/MutS2 C-terminal, IPR002885 Pentatricopeptide repeat, IPR011990 Tetratricopeptide-like helical	LOC_Os03g11670.1	pentatricopeptide repeat domain containing protein, putative, expressed	0.551757	1.44813	0.993661	13.7404	5.00799	1.99328	3.06313	2.58342	4.62659	2.13223	3.35711	1.76287	2.57411	1.44877	0.550172
Traes_4AS_1798FE6D6	4AS_68475	57.601	sp|P87131|CYSK2_SCHPO	Cysteine synthase 2	IPR001926 Tryptophan synthase beta subunit-like PLP-dependent enzymes superfamily	LOC_Os03g11660.1	cysteine synthase, putative, expressed	3.47417	2.72067	2.64191	2.73183	2.81207	2.00087	3.15158	2.69485	3.35253	4.4402	2.30046	4.45164	3.0697	1.22981	6.89854
Traes_4AS_6CCFC48FD	4AS_829205	57.601	sp|O75439|MPPB_HUMAN	Mitochondrial-processing peptidase subunit beta	IPR011249 Metalloenzyme, LuxS/M16 peptidase-like	LOC_Os03g11410.1	mitochondrial-processing peptidase subunit, mitochondrial precursor, putative, expressed	132.815	84.8409	93.8644	68.6636	50.5227	32.3642	108.879	68.8196	46.2107	64.8078	70.8458	94.9945	79.3607	27.0038	27.2169
Traes_4AS_71D646704	4AS_933597	57.601	AT5G05470.1	eukaryotic translation initiation factor 2 alpha subunit LENGTH=344	IPR011488 Translation initiation factor 2, alpha subunit, IPR012340 Nucleic acid-binding, OB-fold, IPR024054 Translation initiation factor 2, alpha subunit, middle domain	LOC_Os03g18510.1	expressed protein	9.3231	12.8256	9.41054	5.90053	4.79653	5.70371	9.01576	8.86577	7.02912	14.4892	12.3151	15.3515	15.7607	20.1634	14.3502
Traes_4AS_E60095431	4AS_933597	57.601	sp|A2RVP7|TI221_ARATH	Mitochondrial import inner membrane translocase subunit TIM22-1	IPR003397 Mitochondrial inner membrane translocase subunit Tim17/Tim22/Tim23/peroxisomal protein PMP24	LOC_Os03g18500.1	mitochondrial import inner membrane translocase subunit Tim17, putative, expressed	3.64608	6.68348	4.84957	2.71385	2.56425	3.11125	4.70657	2.38388	1.98074	6.32	3.90731	6.68075	4.42944	3.43302	8.39716

## Sheet: QKb.cim-4AS2
Gene ID	Contig ID	MIPS annotation Hit ID	MIPS annotation Description	MIPS annotation Interpro ID	Rice annotation Hit ID	Rice annotation Description	root_Z10	root_Z13	root_Z39	leaf_Z10	leaf_Z23	leaf_Z71	stem_Z30	stem_Z32	stem_Z65	spike_Z32	spike_Z39	spike_Z65	grain_Z71	grain_Z75	grain_Z85
Traes_4AS_B7BC684B6	4AS_5926067	sp|Q8K4C0|FMO5_RAT	Dimethylaniline monooxygenase [N-oxide-forming] 5	IPR001613 Flavin amine oxidase, IPR020946 Flavin monooxygenase-like	LOC_Os03g08410.1	flavin-containing monooxygenase family protein, putative, expressed	0.399449	0.506056	0.362806	0	0	0	0	0	0	0	0	0.0286488	0	0	0
Traes_4AS_05D8CD78C	4AS_5936500	sp|Q3EDF8|PPR28_ARATH	Pentatricopeptide repeat-containing protein	IPR002885 Pentatricopeptide repeat, IPR011990 Tetratricopeptide-like helical	LOC_Os03g37260.1	pentatricopeptide, putative, expressed	0.382667	0.375361	0.388455	3.5145	2.74564	3.30883	0.668282	0.765592	3.85659	1.03306	0.545615	1.57893	0.508396	0.0831432	0.435323
Traes_4AS_C30D5DC8B	4AS_5943732	sp|P49326|FMO5_HUMAN	Dimethylaniline monooxygenase [N-oxide-forming] 5	IPR020946 Flavin monooxygenase-like	LOC_Os03g08410.1	flavin-containing monooxygenase family protein, putative, expressed	0.0481845	0	0	0	0	0	0	0	0	0.104611	0.0816697	0.0369182	0	0	0
Traes_4AS_A79A68739	4AS_5944250	AT2G23290.1	myb domain protein 70 LENGTH=309	IPR009057 Homeodomain-like	LOC_Os01g74590.1	MYB family transcription factor, putative, expressed	0	0	0	0	0	0	0	0	0	0	0	0	0	11.1282	0
Traes_4AS_D7249DDFE	4AS_5956999	UniRef90_UPI0002B4594B	UPI0002B4594B related cluster n=1 Tax=unknown RepID=UPI0002B4594B	IPR008978 HSP20-like chaperone	LOC_Os03g45270.1	CS domain containing protein, putative, expressed	0	0	0	0	0	0	0	0	0	0	0	0	0	0	0
Traes_4AS_F54BA27F7	4AS_5959767	AT3G20530.1	Protein kinase superfamily protein LENGTH=386	IPR001611 Leucine-rich repeat, IPR011009 Protein kinase-like domain, IPR013320 Concanavalin A-like lectin/glucanase, subgroup	LOC_Os03g08550.2	STRUBBELIG-RECEPTOR FAMILY 6 precursor, putative, expressed	48.7996	28.3153	34.2791	11.5095	11.9031	2.8682	26.3643	63.05	42.6767	16.4171	46.2524	23.9181	20.7581	11.6673	7.32312
Traes_4AS_357A85716	4AS_5959767	AT4G14210.1	phytoene desaturase 3 LENGTH=566	IPR014102 Phytoene desaturase	LOC_Os03g08570.1	amine oxidase, flavin-containing, domain containing protein, expressed	4.69877	5.31872	5.33962	50.6105	46.5569	61.0502	6.48493	11.5036	33.7415	5.84844	7.31451	15.3126	9.91408	7.35715	1.08799
Traes_4AS_65C7FDFE9	4AS_5959767	AT5G42900.1	cold regulated gene 27 LENGTH=246		LOC_Os03g08580.2	expressed protein	0.764278	0.83499	0.430988	1.94117	0.212125	0.19572	0.581987	3.2164	5.21165	4.7451	1.63654	8.71159	2.72256	0.414343	0.28359
Traes_4AS_33CFCDA57	4AS_5959767	AT3G47950.1	H+-ATPase 4 LENGTH=960	IPR001757 Cation-transporting P-type ATPase, IPR023214 HAD-like domain, IPR023298 P-type ATPase, transmembrane domain	LOC_Os03g08560.1	plasma membrane ATPase, putative, expressed	5.22607	2.72633	3.22266	1.28648	0.907498	0.28153	2.26622	6.81887	3.94128	1.17758	3.28594	2.35651	4.81151	0.964744	0.722383
Traes_4AS_19ECAD6DD	4AS_5960334	sp|C0ZIY1|PSUG_BREBN	Pseudouridine-5'-phosphate glycosidase	IPR007342 Pseudouridine-5'-phosphate glycosidase, IPR022830 Indigoidine synthase A-like	LOC_Os08g39420.2	uncharacterized protein yeiN, putative, expressed	14.3638	12.3013	13.5451	5.48276	5.34262	7.38471	12.3088	13.9507	8.7103	7.44407	9.4307	11.2279	11.9148	7.16826	1.68023
Traes_4AS_124CCE880	4AS_5979030	AT4G38180.1	FAR1-related sequence 5 LENGTH=788	IPR004330 FAR1 DNA binding domain, IPR013088 Zinc finger, NHR/GATA-type, IPR018289 MULE transposase domain	LOC_Os03g08370.1	transposon protein, putative, unclassified, expressed	0.838896	0.507567	0.579046	0.624637	0.504157	0.433987	0.745938	0.804713	0.947965	1.22661	0.841426	2.15167	1.63969	0.648223	1.41236
Traes_4AS_608FEB71B	4AS_5993949	sp|Q2LVL0|MSBA_SYNAS	Lipid A export ATP-binding/permease protein MsbA	IPR011527 ABC transporter, transmembrane domain, type 1, IPR027417 P-loop containing nucleoside triphosphate hydrolase	LOC_Os03g08380.1	ABC transporter, ATP-binding protein, putative, expressed	0.0632296	0.183291	0.093062	0	0.0208742	0.259311	0.00971876	0.693256	1.79598	0.0433149	0.354546	0.545875	0.0880571	0.0603919	0.237122
Traes_4AS_5EEEFCF63	4AS_5995103	sp|Q94HF1|EIF3K_ORYSJ	Eukaryotic translation initiation factor 3 subunit K	IPR005062 SAC3/GANP/Nin1/mts3/eIF-3 p25, IPR009374 Eukaryotic translation initiation factor 3 subunit K, IPR016024 Armadillo-type fold	LOC_Os03g08450.1	eukaryotic translation initiation factor 3 subunit K, putative, expressed	81.6914	48.42	59.6456	56.7045	43.0485	22.8713	79.255	54.2002	26.3021	82.4073	39.6717	58.5417	68.4125	37.4289	49.6594
Traes_4AS_8F8B908D3	4AS_5995103	AT1G72370.1	40s ribosomal protein SA LENGTH=298	IPR001865 Ribosomal protein S2, IPR023591 Ribosomal protein S2, flavodoxin-like domain	LOC_Os03g08440.1	ribosomal protein S2, putative, expressed	150.728	170.462	155.971	166.75	121.984	33.607	181.445	126.484	57.9319	195.416	103.508	145.857	183.673	100.688	195.53
Traes_4AS_CDDD2DCAB	4AS_6003589	sp|Q6GM29|SAC1_XENLA	Phosphatidylinositide phosphatase SAC1	IPR002013 Synaptojanin, N-terminal	LOC_Os03g08430.2	SAC domain containing protein, putative, expressed	24.4122	17.9119	18.4508	9.72356	34.769	33.0643	6.25096	13.8263	11.4068	6.58535	11.1558	18.5409	28.697	6.82827	16.0543
Traes_4AS_858DB0577	4AS_6007363	sp|P49326|FMO5_HUMAN	Dimethylaniline monooxygenase [N-oxide-forming] 5	IPR020946 Flavin monooxygenase-like	LOC_Os03g08410.1	flavin-containing monooxygenase family protein, putative, expressed	0.0378223	0	0.112357	0	0	0	0	0	0	0	0	0.306315	0	1.52192	0
Traes_4AS_21D23671D	4AS_6009105	AT3G14170.1	Plant protein of unknown function DUF936 LENGTH=505	IPR010341 Protein of unknown function DUF936, plant	LOC_Os03g08390.2	expressed protein	2.60833	5.51272	5.83153	0.933133	4.4085	4.75787	1.69176	3.75869	32.4636	0.359826	3.31403	10.7508	18.0321	3.11996	8.63098
Traes_4AS_094442636	4AS_6010640	sp|Q6K7E6|ERF1_ORYSJ	Ethylene-responsive transcription factor 1	IPR016177 DNA-binding domain	LOC_Os03g08470.1	AP2 domain containing protein, expressed	6.07327	29.0277	11.3997	1.45909	0.312796	0	0.493593	0.307141	0	0.24734	0.338692	0.687277	2.90009	0.239203	0
Traes_4AS_8A64DBE8E	4AS_6010640	sp|Q6K7E6|ERF1_ORYSJ	Ethylene-responsive transcription factor 1	IPR016177 DNA-binding domain	LOC_Os03g08500.1	AP2 domain containing protein, expressed	10.5317	10.6383	9.62549	1.80743	0.421377	3.02266	0.338745	0.172795	0.0658451	0	0	0.0765726	0	0.0303527	0.360928
Traes_4AS_637D98EC4	4AS_6011855		Unknown protein	IPR007650 Protein of unknown function DUF581	LOC_Os03g08520.1	DUF581 domain containing protein, expressed	3.95752	15.6773	27.805	2.04923	7.60968	3.41148	2.19604	6.12988	0	7.40275	1.69131	0.650616	1.43679	0.222924	0
Traes_4AS_9CDAAD254	4AS_6015453	sp|P49326|FMO5_HUMAN	Dimethylaniline monooxygenase [N-oxide-forming] 5	IPR020946 Flavin monooxygenase-like	LOC_Os03g08410.1	flavin-containing monooxygenase family protein, putative, expressed	0.0518387	0.0605216	0.0794383	0	0	0	0	0	0	0	0	0	0	0	0

## Sheet: QKb.cim-4BL
Gene ID	Contig ID	MIPS annotation Hit ID	MIPS annotation Description	MIPS annotation Interpro ID	Rice annotation Hit ID	Rice annotation Description	root_Z10	root_Z13	root_Z39	leaf_Z10	leaf_Z23	leaf_Z71	stem_Z30	stem_Z32	stem_Z65	spike_Z32	spike_Z39	spike_Z65	grain_Z71	grain_Z75	grain_Z85
Traes_4BL_BAB7E69F8	4BL_3193230	UniRef90_UPI00032A970E	UPI00032A970E related cluster n=1 Tax=unknown RepID=UPI00032A970E		LOC_Os10g15390.1	ribosomal protein S7, putative, expressed	17.4518	10.3706	12.3774	13.4216	8.40326	7.14917	14.4704	11.4487	16.9076	12.6297	8.36989	13.2225	11.8696	12.5011	24.0973
Traes_4BL_42EEB1AAD	4BL_6841510	UniRef90_Q10NC3	Expressed protein n=2 Tax=Oryza sativa RepID=Q10NC3_ORYSJ		LOC_Os03g16730.1	expressed protein	8.49273	9.21874	8.38919	7.1103	6.63992	3.78288	11.7127	8.96629	6.85252	9.03416	6.29314	10.6401	8.41194	9.9704	41.1787
Traes_4BL_D8B1FCCA7	4BL_6841510	AT2G28930.1	protein kinase 1B LENGTH=423	IPR011009 Protein kinase-like domain	LOC_Os03g16740.1	protein kinase APK1A, chloroplast precursor, putative, expressed	5.02984	11.9498	7.28604	6.53209	10.573	8.2581	9.59694	9.10197	3.10643	8.49214	11.8767	4.62431	7.5719	1.46676	13.1958
Traes_4BL_1E02E04E7	4BL_6872050	UniRef90_M8BUM2	UBA domain-containing protein 7 n=1 Tax=Aegilops tauschii RepID=M8BUM2_AEGTA		LOC_Os03g10180.1	expressed protein	0.842651	0.606794	1.26985	11.2987	22.6114	35.3989	4.38367	3.16783	7.72445	1.90912	2.5711	2.15221	1.8731	2.6879	3.99787
Traes_4BL_AF295C71B	4BL_6890147	AT2G38750.1	annexin 4 LENGTH=319	IPR001464 Annexin	LOC_Os05g31750.1	annexin, putative, expressed	13.4428	13.836	14.5993	3.85256	0.283377	0.0438661	0.279327	0	0	0.0329627	0	0.104529	0.149765	0.067858	0.332751
Traes_4BL_EB208E3D6	4BL_6936257	AT4G11130.1	RNA-dependent RNA polymerase 2 LENGTH=1133	IPR007855 RNA-dependent RNA polymerase, eukaryotic-type	LOC_Os04g39160.1	RNA-dependent RNA polymerase, putative, expressed	0.12373	0.184991	0.257248	0	0	0.359607	0.20234	0.0688123	0	0.744087	0.31586	0.662545	0.0775481	0	0.296205
Traes_4BL_CD3262E351	4BL_6963901	AT2G25060.1	early nodulin-like protein 14 LENGTH=182	IPR008972 Cupredoxin	LOC_Os09g39940.1	plastocyanin-like domain containing protein, putative, expressed	18.5445	90.9419	44.0599	0.673137	3.13564	4.52739	1.08218	7.59204	0.0439152	2.67923	0.840944	0.275971	10.6978	1.06577	0
Traes_4BL_A49816CDF	4BL_6971816	sp|Q54R04|ARL8_DICDI	ADP-ribosylation factor-like protein 8	IPR005225 Small GTP-binding protein domain, IPR006689 Small GTPase superfamily, ARF/SAR type, IPR027417 P-loop containing nucleoside triphosphate hydrolase	LOC_Os03g10370.1	ADP-ribosylation factor, putative, expressed	16.3424	21.3134	21.6949	12.1914	9.82396	8.71926	14.1158	14.0991	13.0322	12.3655	13.475	16.3705	12.6954	4.51284	2.44599
Traes_4BL_42CBC828B	4BL_6978770	UniRef90_M8BGQ5	Protein FAR1-RELATED SEQUENCE 3 n=1 Tax=Aegilops tauschii RepID=M8BGQ5_AEGTA		LOC_Os11g41380.1	transposon protein, putative, unclassified, expressed	1.48967	0.958137	1.01887	2.03304	1.2194	0.544092	1.76432	1.76319	3.81029	4.24458	4.83697	5.14715	5.96594	1.36284	0.791862
Traes_4BL_7CFBDAD7B	4BL_6978924	sp|Q112Z3|ATPX_TRIEI	ATP synthase subunit b'	IPR002146 ATPase, F0 complex, subunit B/B', bacterial/chloroplast, IPR015893 Tetracycline transcriptional regulator, TetR-like, C-terminal	LOC_Os03g17070.1	ATP synthase B chain, chloroplast precursor, putative, expressed	0.695036	2.53716	1.77143	182.658	261.956	544.989	10.5303	46.0771	254.151	7.64656	28.727	51.1918	26.5606	6.66478	2.26485
Traes_4BL_F98F8DAB2	4BL_6979200	sp|Q10QH3|CSPLL_ORYSJ	CASP-like protein	IPR006702 Uncharacterised protein family UPF0497, trans-membrane plant	LOC_Os03g10030.1	membrane associated DUF588 domain containing protein, putative, expressed	1.64555	0.326137	0.124308	5.98985	5.77464	0.704737	6.33397	4.70109	0.911971	11.0348	21.4868	8.85783	7.11215	10.4475	30.2072
Traes_4BL_73A790789	4BL_6979359	sp|Q9AXT8|CMT1_MAIZE	DNA cytosine-5-methyltransferase 1	IPR001525 C-5 cytosine methyltransferase	LOC_Os05g13780.1	C-5 cytosine-specific DNA methylase, putative, expressed	18.317	18.7302	19.324	15.4763	17.6005	8.24312	22.2016	18.1369	15.6405	18.573	19.1382	7.40091	7.72159	11.2299	16.9429
Traes_4BL_3B5246565	4BL_6979359	UniRef90_Q2R0S7	F-box domain containing protein, expressed n=4 Tax=Oryza RepID=Q2R0S7_ORYSJ		LOC_Os11g41590.1	expressed protein	0	0.0553251	0.343123	0	0	0.0808534	0	0.0618629	0	0	0	0	0	0	0
Traes_4BL_B8AFF0CE3	4BL_6979943	AT5G15240.1	Transmembrane amino acid transporter family protein LENGTH=423	IPR013057 Amino acid transporter, transmembrane	LOC_Os01g41420.1	transmembrane amino acid transporter protein, putative, expressed	0	0	0	0.0603695	0.034861	0	0.0432	0	0	0.812483	0.889188	1.04366	3.22667	0	0
Traes_4BL_6C12B3AA1	4BL_6979943	AT5G02170.1	Transmembrane amino acid transporter family protein LENGTH=526	IPR013057 Amino acid transporter, transmembrane	LOC_Os01g41420.1	transmembrane amino acid transporter protein, putative, expressed	0	0	0	0	0	0.126603	0.19009	0	0	0.381078	0.739605	0.848339	3.30184	0	0
Traes_4BL_272556163	4BL_6995107	UniRef90_UPI0001985144	UPI0001985144 related cluster n=1 Tax=unknown RepID=UPI0001985144	IPR001480 Bulb-type lectin domain	LOC_Os03g14150.1	expressed protein	6.8327	4.48172	6.62204	0	0	0	0	0	0	0.0173407	0	0	0	0	0
Traes_4BL_F985D6DEC	4BL_6995107	UniRef90_UPI0001985144	UPI0001985144 related cluster n=1 Tax=unknown RepID=UPI0001985144		LOC_Os03g14150.1	expressed protein	6.27087	3.46212	6.03215	0	0	0	0	0	0	0	0	0	0	0	0
Traes_4BL_96D26EBE3	4BL_7001058	AT4G18040.1	eukaryotic translation initiation factor 4E LENGTH=235	IPR001040 Translation Initiation factor eIF- 4e, IPR023398 Translation Initiation factor eIF- 4e-like domain	LOC_Os03g15590.1	eukaryotic translation initiation factor, putative, expressed	11.7475	21.8454	16.2097	11.4851	9.91187	11.6914	18.2558	16.0157	8.34242	23.9081	16.0476	11.6556	16.8185	13.6429	31.5444
Traes_4BL_8FFDB76FB	4BL_7002049	AT4G19100.1	Protein of unknown function DUF3464 LENGTH=214	IPR021855 Protein of unknown function DUF3464	LOC_Os06g21530.1	expressed protein	0.220292	0.588555	0.717536	18.7065	8.5396	12.8777	1.32647	2.46184	11.8616	2.20433	2.3756	2.42945	2.20302	0.819061	0.19958
Traes_4BL_95FCC28DB	4BL_7005991	AT3G02410.1	alpha/beta-Hydrolases superfamily protein LENGTH=422		LOC_Os05g50170.2	ATPCME, putative, expressed	0.981452	2.2372	2.43726	1.83961	1.8083	0.567342	2.29598	1.95037	2.26415	2.96203	3.20069	2.90461	1.58294	1.32794	2.44768
Traes_4BL_E4AC3BD4E	4BL_7011418	sp|Q8L1A7|PDXT_BACCI	Glutamine amidotransferase subunit PdxT	IPR002161 Glutamine amidotransferase subunit PdxT	LOC_Os02g03740.1	pyridoxal biosynthesis protein PDX2, putative, expressed	3.10029	3.44232	3.02921	4.73449	6.77532	12.0532	4.51894	5.0714	5.47045	1.50717	2.21296	4.59915	5.10532	1.58281	11.4407
Traes_4BL_1F7EA23DE	4BL_7031257	sp|P68540|COX1_AEGCO	Cytochrome c oxidase subunit 1	IPR000883 Cytochrome c oxidase, subunit I, IPR023616 Cytochrome c oxidase, subunit I domain	LOC_Os12g33946.1	cytochrome c oxidase subunit 1, putative, expressed	0.0363235	0.0342887	0.0368013	0.0662387	0.123402	0.0192332	0.0295561	0.0245262	0.0462486	0.0509339	0.0360333	0.0368397	0.03924	0.267451	0.064521
Traes_4BL_4BBAEA2D3	4BL_7031659	UniRef90_Q10R43	Expressed protein n=5 Tax=Oryza RepID=Q10R43_ORYSJ		LOC_Os03g07590.1	expressed protein	20.7135	30.7598	22.0718	3.94818	0.0928615	0.191825	1.88219	2.02129	0.842646	0.0576475	0.202646	0.698352	4.28429	81.0698	1.61883
Traes_4BL_C14D8FA9B1	4BL_7033109	AT3G47910.2	Ubiquitin carboxyl-terminal hydrolase-related protein LENGTH=1607	IPR006866 Domain of unknown function DUF627, N-terminal, IPR011990 Tetratricopeptide-like helical	LOC_Os03g06950.1	ubiquitin carboxyl-terminal hydrolase domain containing protein, expressed	1.0611	1.81911	1.90728	2.62071	0.61874	0.0817332	3.62499	1.26112	1.19546	4.50003	1.77027	2.69752	2.56457	1.3654	0.171886
Traes_4BL_7E0C13C00	4BL_7033330		Unknown protein			nothing found in rice	1.9109	2.41897	2.42254	1.96372	2.61446	2.19791	2.42744	1.73504	4.71084	1.87513	3.14847	2.53367	1.74615	0.691836	0.564091
Traes_4BL_0F2A1731D	4BL_7033836	AT5G47530.1	Auxin-responsive family protein LENGTH=395	IPR005018 DOMON domain, IPR017214 Uncharacterised conserved protein UCP037471	LOC_Os03g09880.1	AIR12, putative, expressed	0.092435	0.684658	0.232707	0	0	0	0	0	0	0	0	0	0	0	0
Traes_4BL_33EABF793	4BL_7035191	AT2G02880.1	mucin-related LENGTH=314		LOC_Os03g26220.1	expressed protein	5.54686	5.97241	6.1713	6.51908	4.41826	2.05351	9.3389	9.55621	2.99561	8.67543	4.6536	5.65959	6.2841	3.70236	2.85393
Traes_4BL_60B87BDC1	4BL_7035191	sp|A2Z5S8|UFC1_ORYSI	Ubiquitin-fold modifier-conjugating enzyme 1	IPR014806 Ubiquitin-fold modifier-conjugating enzyme 1	LOC_Os10g13800.1	ufm1-conjugating enzyme 1, putative, expressed	15.1798	33.3489	27.6497	7.76581	10.1328	13.9999	13.177	15.934	16.5208	12.5789	16.3613	18.4973	20.1651	22.6694	37.7703
Traes_4BL_21039FDC5	4BL_7035933	sp|Q9SNC6|PUB13_ARATH	U-box domain-containing protein 13	IPR013083 Zinc finger, RING/FYVE/PHD-type, IPR016024 Armadillo-type fold	LOC_Os03g16824.1	spotted leaf 11, putative, expressed	5.00596	7.06335	6.703	2.39302	2.85198	3.07987	4.47243	4.84402	2.40754	7.21133	5.00388	5.4238	4.67494	9.2147	9.72624
Traes_4BL_E567A3F8A	4BL_7038226	sp|A0JPZ8|AP2L3_ARATH	AP2-like ethylene-responsive transcription factor	IPR016177 DNA-binding domain	LOC_Os03g07940.1	AP2 domain containing protein, expressed	2.44126	1.74107	2.21092	1.90483	1.97492	1.08486	2.82442	3.72609	2.39308	2.55197	2.55476	3.8765	1.74581	1.79296	4.15511
Traes_4BL_88448757A	4BL_7038259	sp|B7J2N7|MNMA_BORBZ	tRNA-specific 2-thiouridylase MnmA	IPR004506 tRNA-specific 2-thiouridylase, IPR023382 Adenine nucleotide alpha hydrolase-like domains	LOC_Os03g07850.1	tRNA methyltransferase, putative, expressed	1.60931	2.47173	1.86711	12.9191	5.43352	3.28988	4.5295	3.89329	6.08624	5.03738	4.46214	8.9279	3.56451	2.02016	2.13546
Traes_4BL_14E0D4AEE	4BL_7038265	sp|Q497B0|NIT2_RAT	Omega-amidase NIT2	IPR003010 Carbon-nitrogen hydrolase	LOC_Os03g07910.1	nitrilase, putative, expressed	19.6948	25.2329	28.4023	58.2474	29.0104	30.4494	19.9244	27.5638	35.6851	17.7841	18.3855	29.0398	32.2434	18.7618	6.57204
Traes_4BL_C88FEDE1B	4BL_7038899	sp|B0JI02|RL4_MICAN	50S ribosomal protein L4	IPR002136 Ribosomal protein L4/L1e, IPR023574 Ribosomal protein L4 domain	LOC_Os03g15870.1	ribosomal protein L4, putative, expressed	1.54713	0.798891	1.60082	214.493	55.4073	35.0769	16.1315	18.9107	61.3247	13.1591	19.3868	14.2875	20.2981	3.32101	0.0224026
Traes_4BL_9631B886A	4BL_7038918	sp|A8GKG1|RIMN_SERP5	tRNA threonylcarbamoyladenosine biosynthesis protein RimN	IPR017945 DHBP synthase RibB-like alpha/beta domain	LOC_Os03g10450.1	Sua5/YciO/YrdC/YwlC family protein, putative, expressed	2.02074	3.97513	2.8374	1.39933	1.76872	1.77582	0.898732	1.3856	1.6141	1.22329	1.96884	2.37483	1.38853	0.43408	10.4755
Traes_4BL_46BE39DD3	4BL_7038944	AT3G55530.1	RING/U-box superfamily protein LENGTH=273	IPR013083 Zinc finger, RING/FYVE/PHD-type	LOC_Os03g16570.1	zinc finger, C3HC4 type domain containing protein, expressed	4.22624	5.04374	5.33011	2.73003	3.27937	1.86317	3.89989	6.16439	5.49824	7.60686	8.67931	7.42818	8.08914	9.01168	8.71306
Traes_4BL_0BEA66632	4BL_7040067	sp|O27392|ARGD_METTH	Acetylornithine aminotransferase	IPR005814 Aminotransferase class-III, IPR015424 Pyridoxal phosphate-dependent transferase	LOC_Os03g07570.4	aminotransferase, putative, expressed	53.7355	45.1587	42.1022	24.6604	5.71364	3.32164	19.8945	22.7956	17.0902	10.4266	20.0436	16.9979	21.9845	26.2618	18.2654
Traes_4BL_FF2CBEF72	4BL_7041421	AT4G35160.1	O-methyltransferase family protein LENGTH=382	IPR016461 Caffeate O-methyltransferase COMT family	LOC_Os11g20090.1	O-methyltransferase, putative, expressed	0.931761	0.0951766	0.085382	14.5246	6.27611	0	0.466942	0.107753	0.69894	0	0.414658	0	0	0	0
Traes_4BL_42B1EAD16	4BL_7041421	AT5G42510.1	Disease resistance-responsive dirigent-like protein family protein LENGTH=182	IPR004265 Plant disease resistance response protein	LOC_Os11g10800.1	dirigent, putative, expressed	19.8203	6.50566	12.8319	2.9564	2.0937	0.252933	0.769052	4.13891	1.04262	0.0976371	0	0	0	0	0
Traes_4BL_BC43D1D05	4BL_6830764	UniRef90_C7J0T0	protein n=1 Tax=Oryza sativa subsp. japonica RepID=C7J0T0_ORYSJ		LOC_Os04g30790.1	expressed protein	1.67788	0.510979	0.942839	0.594815	0.107898	0	1.974	0.388535	0	1.35897	0.279005	0.047648	1.66228	0.457459	0
Traes_4BL_D3805BCFD	4BL_6834613		Unknown protein		LOC_Os01g44430.1	retrotransposon protein, putative, unclassified, expressed	0.0176868	0	0	0	0	0	0	0	0	0	0	33.4504	0	0	0
Traes_4BL_3B66BEC98	4BL_6839919	sp|F4IQJ2|ELP5_ARATH	Elongator complex protein 5		LOC_Os03g10460.1	expressed protein	5.92332	4.16152	4.18597	2.71143	2.96588	1.38574	5.24871	6.94829	3.26503	8.34222	4.16153	8.05698	6.33658	1.73105	6.2601
Traes_4BL_F3DBEB2A2	4BL_6863882	AT4G02715.1	unknown protein; Has 30201 Blast hits to 17322 proteins in 780 species: Archae - 12; Bacteria - 1396; Metazoa - 17338; Fungi - 3422; Plants - 5037; Viruses - 0; Other Eukaryotes - 2996 source: NCBI BLink. LENGTH=205		LOC_Os03g06420.1	expressed protein	27.5801	44.7181	38.8285	24.8543	25.0298	15.4062	62.3557	43.4048	53.5655	88.2775	115.053	51.9714	41.5533	37.2376	47.2954
Traes_4BL_2EA94D721	4BL_6872756	sp|Q9SE51|SURF1_ARATH	Surfeit locus protein 1	IPR002994 Surfeit locus 1/Shy1	LOC_Os03g10360.1	SURF1, putative, expressed	0.662631	2.67124	2.60228	1.01349	1.29	1.05302	1.97478	1.88053	1.02134	2.17146	2.15413	2.028	1.05071	1.21819	1.25113
Traes_4BL_45EA5BAB3	4BL_6872939	AT3G44730.1	kinesin-like protein 1 LENGTH=1087	IPR001752 Kinesin, motor domain, IPR027417 P-loop containing nucleoside triphosphate hydrolase, IPR027640 Kinesin-like protein	LOC_Os03g05820.1	kinesin motor domain containing protein, expressed	0.673967	0.359874	0.77412	0.275502	0.252631	0.109749	1.04587	0.0795405	0.0549244	0.862799	0.146683	0.23459	0.319873	0.128912	0.090235
Traes_4BL_554389951	4BL_6880809	sp|O43001|SYJ1_SCHPO	Inositol-1,4,5-trisphosphate 5-phosphatase 1	IPR005135 Endonuclease/exonuclease/phosphatase	LOC_Os10g28660.1	type I inositol-1,4,5-trisphosphate 5-phosphatase, putative, expressed	0.31873	0.154131	0.237074	0.153596	0.128984	0	1.02556	0.423736	0	1.89888	0.451339	0.0806691	0.0259094	0	0.0164177
Traes_4BL_56CAC194E	4BL_6901273	sp|Q7ZU99|TERA_DANRE	Transitional endoplasmic reticulum ATPase	IPR005938 ATPase, AAA-type, CDC48, IPR009010 Aspartate decarboxylase-like domain, IPR027417 P-loop containing nucleoside triphosphate hydrolase	LOC_Os03g05730.1	cell division control protein 48 homolog E, putative, expressed	53.1882	48.9509	55.4266	32.8633	36.5763	50.6244	47.8041	38.5007	23.5313	52.3941	51.4147	60.4867	53.8451	35.0936	55.5697
Traes_4BL_48F06D01B	4BL_6925417	UniRef90_UPI0002C33F5B	UPI0002C33F5B related cluster n=1 Tax=unknown RepID=UPI0002C33F5B		LOC_Os03g05800.1	expressed protein	4.80746	4.75668	4.16071	24.1036	11.6066	75.5988	3.65128	5.20344	35.8706	4.05955	5.38577	12.1594	9.17741	2.22363	1.98405
Traes_4BL_157E5D108	4BL_6933715	sp|Q94EH2|TI222_ARATH	Mitochondrial import inner membrane translocase subunit TIM22-2	IPR003397 Mitochondrial inner membrane translocase subunit Tim17/Tim22/Tim23/peroxisomal protein PMP24	LOC_Os03g09870.1	mitochondrial import inner membrane translocase subunit Tim17, putative, expressed	6.93297	7.13583	7.61003	22.089	12.66	11.3586	12.4102	9.4197	11.0163	7.08604	8.84352	8.83979	9.70381	8.46075	39.7193
Traes_4BL_E01EDE97C	4BL_6939521	AT1G65060.1	4-coumarate:CoA ligase 3 LENGTH=561	IPR000873 AMP-dependent synthetase/ligase	LOC_Os03g05780.1	4-coumarate--CoA ligase-like 7, putative, expressed	4.52599	1.21926	1.9244	4.54756	1.99111	2.79645	0.384489	0.039204	1.22345	0.6942	1.26412	2.4575	3.88258	3.76844	3.42701
Traes_4BL_6D714F995	4BL_6958731	AT4G34610.1	BEL1-like homeodomain 6 LENGTH=532	IPR006563 POX domain, IPR009057 Homeodomain-like	LOC_Os03g06930.1	homeodomain protein, putative, expressed	12.6086	22.3054	28.0417	3.38106	4.70635	12.8712	4.35576	17.8591	12.5048	1.19406	13.9599	13.1179	1.97359	0.312957	0
Traes_4BL_D36FE86DE	4BL_6958731	AT3G32330.1	DNA repair protein-related LENGTH=327	IPR000330 SNF2-related, IPR001650 Helicase, C-terminal, IPR027417 P-loop containing nucleoside triphosphate hydrolase	LOC_Os03g06920.1	DRD1, putative, expressed	0.0337136	0	0.00528467	0.0406226	0.0259946	0.018858	0.114932	0.108524	0.0821141	0.398884	0.185176	0.428679	0.486675	0.187882	0
Traes_4BL_D05623E45	4BL_6959571	UniRef90_E8WBJ5	Alpha/beta hydrolase fold protein n=2 Tax=Streptomyces RepID=E8WBJ5_STRFA		LOC_Os03g10620.1	hydrolase, alpha/beta fold family domain containing protein, expressed	28.9343	52.6894	49.2368	9.20317	6.46166	32.3706	11.0439	15.122	19.9407	2.07001	13.1474	27.0257	40.9131	18.2852	115.262
Traes_4BL_C1268D9B0	4BL_6960212	sp|Q8L5U0|CSN4_ARATH	COP9 signalosome complex subunit 4	IPR000717 Proteasome component PCI domain	LOC_Os03g10120.2	proteasome subunit, putative, expressed	25.5824	22.0655	22.2549	14.8935	15.8171	11.5574	30.0539	27.1015	18.2985	40.1829	24.903	36.1048	36.337	17.308	19.2573
Traes_4BL_E35F776B8	4BL_6960220	sp|A2XDK8|U496A_ORYSI	UPF0496 protein 1	IPR007749 Protein of unknown function DUF677	LOC_Os03g10240.1	DUF677 domain containing protein, putative, expressed	3.32959	2.31862	3.4511	3.76219	2.66984	0.16475	4.19169	4.6949	3.57297	7.75129	7.77796	7.51207	19.9476	12.7417	0.0868684
Traes_4BL_CC0973F16	4BL_6961329	sp|Q9SE51|SURF1_ARATH	Surfeit locus protein 1	IPR002994 Surfeit locus 1/Shy1	LOC_Os03g10360.1	SURF1, putative, expressed	3.26893	2.06069	3.39304	2.23248	1.9429	1.6302	3.85839	3.49085	2.98889	4.61223	3.70599	4.07264	2.67248	1.45523	1.7654
Traes_4BL_21D048992	4BL_6961329	sp|Q8BGB2|TTC7A_MOUSE	Tetratricopeptide repeat protein 7A	IPR011990 Tetratricopeptide-like helical	LOC_Os03g10350.1	NPGR1, putative, expressed	0.866782	0.972433	1.28164	2.05949	1.99487	0.276069	7.47353	3.60408	1.35371	7.02491	13.4602	1.87906	2.45251	2.49628	4.66841
Traes_4BL_66E76E6B0	4BL_6961329	sp|P49397|RS3A_ORYSJ	40S ribosomal protein S3a	IPR001593 Ribosomal protein S3Ae	LOC_Os12g21798.1	40S ribosomal protein S3a, putative, expressed	410.382	305.276	341.275	390.744	275.662	64.3564	434.043	231.747	99.1107	427.272	217.76	221.833	279.471	91.368	411.155
Traes_4BL_7D2DDCA26	4BL_6961329	sp|A4SAD2|RS3A_OSTLU	40S ribosomal protein S3a	IPR001593 Ribosomal protein S3Ae	LOC_Os02g18550.1	40S ribosomal protein S3a, putative, expressed	120.521	321.48	400.747	175.55	129.68	20.9866	178.06	83.3154	33.2322	215.527	127.989	90.8282	129.658	98.6585	162.639
Traes_4BL_3C635260F1	4BL_6961468	UniRef90_Q10R38	Transposon protein, putative, CACTA, En/Spm sub-class n=2 Tax=Oryza sativa RepID=Q10R38_ORYSJ		LOC_Os03g07700.1	expressed protein	0.404245	0.671396	0.745854	0	0	0	0	0	0	0	0	0	0	0	0
Traes_4BL_3C5557611	4BL_6962984	AT5G46700.1	Tetraspanin family protein LENGTH=269	IPR018499 Tetraspanin/Peripherin	LOC_Os03g01012.1	tetraspanin family protein, putative, expressed	0.224388	0.54002	0.441119	0.0380511	0.128021	0.654311	0.0260137	0.0530353	0.152365	0	0.183499	0.0822741	0	0.0703714	0.0375418
Traes_4BL_B6037FD0C	4BL_6965886	AT2G16120.1	polyol/monosaccharide transporter 1 LENGTH=511	IPR005828 General substrate transporter, IPR016196 Major facilitator superfamily domain, general substrate transporter	LOC_Os03g10090.1	transporter family protein, putative, expressed	0.671039	14.1366	3.77894	0.675177	4.67348	1.20387	1.79346	125.556	242.787	6.36202	11.0946	29.9851	0.975091	0.0624383	0
Traes_4BL_20CAC7ED7	4BL_6966683	UniRef90_Q650V2	protein n=2 Tax=Oryza sativa RepID=Q650V2_ORYSJ	IPR011676 Domain of unknown function DUF1618	LOC_Os03g07750.1	expressed protein	1.54085	2.38886	2.14265	0.838072	1.1321	1.30448	1.85922	2.62153	2.13485	2.35797	2.26697	3.77839	2.82795	2.98411	2.12739
Traes_4BL_BE65A0C40	4BL_6967221	AT1G50570.1	Calcium-dependent lipid-binding CaLB domain family protein LENGTH=388		LOC_Os03g09840.2	C2 domain containing protein, putative, expressed	5.78539	14.249	11.1946	1.27957	2.78238	7.56709	4.67715	6.35594	3.83159	8.1197	7.56268	6.30952	2.48548	3.32146	6.12826
Traes_4BL_34CD3F498	4BL_6967221	sp|Q9LNU4|PSD3A_ARATH	26S proteasome non-ATPase regulatory subunit 3 homolog A	IPR000717 Proteasome component PCI domain, IPR013143 PCI/PINT associated module, IPR013586 26S proteasome regulatory subunit, C-terminal	LOC_Os08g43640.2	26S proteasome non-ATPase regulatory subunit 3, putative, expressed	45.0908	41.4045	41.3254	26.7118	20.1827	18.4956	45.5669	37.9461	25.5527	44.8282	40.5007	38.0694	36.3858	17.5026	35.136
Traes_4BL_647B5514C	4BL_6968351	AT2G39140.1	pseudouridine synthase family protein LENGTH=410	IPR002942 RNA-binding S4 domain, IPR020103 Pseudouridine synthase, catalytic domain	LOC_Os03g05806.1	pseudouridine synthase family protein, putative, expressed	0.548783	0.867021	0.947809	43.7946	20.8662	15.0342	6.80248	4.87412	13.5538	3.79748	5.89248	4.07612	3.29441	0.525955	0.231851
Traes_4BL_217A369F7	4BL_6969443	AT1G20190.1	expansin 11 LENGTH=252	IPR007118 Expansin/Lol pI, IPR014733 Barwin-like endoglucanase	LOC_Os03g06050.1	expansin precursor, putative, expressed	0.0782913	0.274761	0.197998	0	0	0	0	0	0	0	0	0	0	0	0
Traes_4BL_CC848A2F6	4BL_6971176	AT1G80270.1	PENTATRICOPEPTIDE REPEAT 596 LENGTH=596	IPR002885 Pentatricopeptide repeat	LOC_Os03g06370.2	PPR repeat domain containing protein, putative, expressed	1.43222	1.21514	1.54267	1.20929	1.13032	0.538716	2.81842	2.51244	1.95856	2.32425	2.60508	2.72505	2.41321	1.55869	1.26197
Traes_4BL_4028323CA	4BL_6972465	UniRef90_UPI0002C376DF	UPI0002C376DF related cluster n=1 Tax=unknown RepID=UPI0002C376DF	IPR003656 Zinc finger, BED-type predicted		nothing found in rice	0.317081	0.213072	0.114032	0	0	0	0	0	0.105378	0	0	0.532476	0	0.455592	1.32312
Traes_4BL_D798484B0	4BL_6972465	sp|A2WXX3|RL51_ORYSI	60S ribosomal protein L5-1	IPR005485 Ribosomal protein L5 eukaryotic/L18 archaeal, IPR025607 Ribosomal protein L5 eukaryotic/L18 archaeal, C-terminal	LOC_Os01g67134.1	ribosomal L18p/L5e family protein, putative, expressed	0.232199	0.992609	0.777916	0.0988903	0.197459	0.116526	0.289654	0.0453504	0.174476	2.36991	1.28616	1.84936	1.38033	1.16783	0.585963
Traes_4BL_FD0D3B74A	4BL_6972910	AT1G01260.1	basic helix-loop-helix bHLH DNA-binding superfamily protein LENGTH=590	IPR011598 Myc-type, basic helix-loop-helix bHLH domain, IPR025610 Transcription factor MYC/MYB N-terminal	LOC_Os01g13460.1	helix-loop-helix DNA-binding domain containing protein, expressed	2.76783	3.70228	3.47307	2.0643	2.95335	1.40474	4.03721	3.5482	3.30967	5.43929	5.2663	4.09317	3.06847	2.54978	2.04468
Traes_4BL_68691F1FC	4BL_6973453	sp|Q6L8G0|ZIP5_ORYSJ	Zinc transporter 5	IPR003689 Zinc/iron permease	LOC_Os05g39560.1	metal cation transporter, putative, expressed	0.232031	0.514721	0.6456	0	0	0	0	0	0	0	0	0	0	0	0
Traes_4BL_0C7FECAE9	4BL_6975266	AT4G38540.1	FAD/NADP-binding oxidoreductase family protein LENGTH=407	IPR003042 Aromatic-ring hydroxylase-like	LOC_Os03g05910.1	expressed protein	0.644645	1.50965	1.19697	0	0	0	0.0835834	0	0	0	0	0	0.0634037	0.0575698	0.241399
Traes_4BL_E8D63587E	4BL_6975659	AT4G36360.1	beta-galactosidase 3 LENGTH=856	IPR000922 D-galactoside/L-rhamnose binding SUEL lectin domain, IPR001944 Glycoside hydrolase, family 35, IPR017853 Glycoside hydrolase, superfamily	LOC_Os03g06940.1	beta-galactosidase, putative, expressed	22.883	13.7402	17.6159	15.3766	14.1188	0.0236756	34.5519	21.4355	0.49974	60.3033	40.7654	19.1773	38.3521	13.6252	0.340222
Traes_4BL_E463C3B8B	4BL_6976837	sp|Q0DV28|ARK1_ORYSJ	Armadillo repeat-containing kinesin-like protein 1	IPR016024 Armadillo-type fold, IPR027640 Kinesin-like protein	LOC_Os03g05820.1	kinesin motor domain containing protein, expressed	2.21097	1.70273	2.15709	0.408453	0.755877	0.636895	1.37994	0.525955	0.260968	2.08655	0.436071	0.565665	0.508055	0.184781	0.135043
Traes_4BL_6C9857826	4BL_6976837	sp|Q5RC80|RBM39_PONAB	RNA-binding protein 39	IPR006509 Splicing factor, CC1-like	LOC_Os03g05830.1	transposon protein, putative, CACTA, En/Spm sub-class, expressed	8.33762	6.53589	7.48174	7.17485	5.9596	8.68975	9.02313	9.29019	8.2281	18.6794	8.68663	17.6493	15.0125	3.3307	12.796
Traes_4BL_786364758	4BL_6977332	sp|Q2QWE9|SGS3_ORYSJ	Protein SUPPRESSOR OF GENE SILENCING 3 homolog	IPR005380 XS domain	LOC_Os03g06340.1	XS domain containing protein, expressed	5.14905	4.88711	6.44088	4.04932	5.38755	4.2365	8.13246	5.75647	4.41256	11.8311	9.99631	7.86776	4.70218	2.35134	1.9879
Traes_4BL_84545B3BC	4BL_6977709	sp|Q9H1I8|ASCC2_HUMAN	Activating signal cointegrator 1 complex subunit 2	IPR009060 UBA-like	LOC_Os03g10750.1	CUE domain containing protein, expressed	5.74221	6.08294	5.9073	3.18298	3.21192	3.32941	5.14236	4.54025	4.90387	5.25196	4.76686	7.12503	6.80181	7.40749	10.0003
Traes_4BL_D1A0DD32B	4BL_6977709	AT5G67470.1	formin homolog 6 LENGTH=899	IPR015425 Formin, FH2 domain	LOC_Os10g20710.1	formin-like protein 6 precursor, putative, expressed	2.80617	4.45342	4.68771	0.753949	1.30439	0	2.41009	2.37547	2.0574	3.63987	4.03204	4.01557	1.98613	0.659403	0.296577
Traes_4BL_C0B164097	4BL_6979352	AT5G66100.1	winged-helix DNA-binding transcription factor family protein LENGTH=453	IPR011991 Winged helix-turn-helix DNA-binding domain	LOC_Os03g06070.1	la domain containing protein, putative, expressed	11.9352	9.83749	11.4447	6.78294	5.64938	9.03549	11.9649	13.8761	13.596	5.51641	12.0093	14.0694	24.3811	48.2255	50.8885
Traes_4BL_470D88AD3	4BL_6980541	AT1G20190.1	expansin 11 LENGTH=252	IPR007118 Expansin/Lol pI, IPR014733 Barwin-like endoglucanase	LOC_Os03g31480.1	expansin precursor, putative, expressed	4.3398	7.45996	8.05651	0	0	0	0.0169826	0	0	0	0	0	0	0	0
Traes_4BL_84706BB7B	4BL_6980596	AT1G03080.1	kinase interacting KIP1-like family protein LENGTH=1733	IPR011684 KIP1-like	LOC_Os03g06510.1	KIP1, putative, expressed	14.058	7.45614	11.0797	8.90513	6.79159	0.183761	20.8354	12.156	0.784194	25.9428	21.2593	19.105	12.3705	4.72696	4.36255
Traes_4BL_0C898C5C8	4BL_6980596	AT3G51895.1	sulfate transporter 3;1 LENGTH=658	IPR001902 Sulphate anion transporter	LOC_Os03g06520.1	sulfate transporter, putative, expressed	1.58754	1.10364	1.08383	4.9476	10.1874	3.20798	9.29597	11.7029	13.8477	3.97548	2.18664	18.0382	2.36106	0.047384	0.19475
Traes_4BL_3BB53D481	4BL_6981838	sp|O60016|CLR4_SCHPO	Histone-lysine N-methyltransferase, H3 lysine-9 specific	IPR001214 SET domain, IPR003105 SRA-YDG, IPR007728 Pre-SET domain, IPR015947 PUA-like domain, IPR020478 AT hook-like, IPR025794 Histone H3-K9 methyltransferase, plant	LOC_Os11g38900.1	histone-lysine N-methyltransferase, H3 lysine-9 specific SUVH1, putative, expressed	11.3158	9.46909	10.799	6.99246	8.548	9.29678	19.5623	14.403	11.2041	24.8681	17.4609	21.7364	16.7347	25.1176	29.1506
Traes_4BL_BC34849FB	4BL_6982020	AT1G68530.1	3-ketoacyl-CoA synthase 6 LENGTH=497	IPR012392 Very-long-chain 3-ketoacyl-CoA synthase, IPR016039 Thiolase-like	LOC_Os06g15170.1	3-ketoacyl-CoA synthase, putative, expressed	0.0336237	0.0106705	0.0316927	5.72763	3.92033	0.139578	0.67681	0.498219	0.0618423	0	0.395254	1.6579	3.46978	0.442585	0
Traes_4BL_4E4466B13	4BL_6982046	AT1G63340.1	Flavin-containing monooxygenase family protein LENGTH=424	IPR020946 Flavin monooxygenase-like	LOC_Os07g02140.1	flavin-containing monooxygenase family protein, putative, expressed	0.942759	0.873057	1.35465	0.185294	0.0401484	0	0.0213597	0	0	0.0107126	0.02515	0.0500275	0.0120976	0	0
Traes_4BL_A6A86A060	4BL_6982631	AT5G42240.1	serine carboxypeptidase-like 42 LENGTH=473	IPR001563 Peptidase S10, serine carboxypeptidase	LOC_Os11g10750.1	OsSCP48 - Putative Serine Carboxypeptidase homologue, expressed	0.0146245	0.0425318	0.013843	0	0	0	1.63382	0.0642544	0.0183668	0.0600677	0.14034	0.0164713	0.0357455	0	0
Traes_4BL_840069083	4BL_6985043	AT3G49880.1	glycosyl hydrolase family protein 43 LENGTH=466	IPR006710 Glycoside hydrolase, family 43, IPR023296 Glycosyl hydrolase, five-bladed beta-propellor domain	LOC_Os12g21789.1	expressed protein	1.0419	2.63709	1.53369	1.29072	1.22342	1.2705	1.63707	1.98621	2.59855	0.781946	2.97251	1.01032	0.282937	0.225882	0.313892
Traes_4BL_DB439F3F5	4BL_6985085	AT3G20670.1	histone H2A 13 LENGTH=132	IPR009072 Histone-fold	LOC_Os12g34510.1	Core histone H2A/H2B/H3/H4 domain containing protein, putative, expressed	0	0	0	0	0	0	0	0	0	0	0	0	0.101852	0	0
Traes_4BL_4F2FC2100	4BL_6985085	UniRef90_UPI0002C33BEB	UPI0002C33BEB related cluster n=1 Tax=unknown RepID=UPI0002C33BEB	IPR000742 Epidermal growth factor-like domain	LOC_Os03g06580.4	MTN26L2 - MtN26 family protein precursor, expressed	1.60726	7.52582	5.16398	9.544	4.20239	5.45444	5.21443	7.90413	7.58915	5.37633	12.4494	11.4201	20.3171	2.45268	6.48371
Traes_4BL_155D927E3	4BL_6985085	AT2G04530.1	Metallo-hydrolase/oxidoreductase superfamily protein LENGTH=354		LOC_Os09g30466.1	nuclear ribonuclease Z, putative, expressed	1.68184	1.66291	1.43348	1.97521	1.61084	1.20881	1.81391	1.63578	1.95714	2.21713	2.06252	2.53334	2.18769	0.814387	0.564669
Traes_4BL_29D8171E0	4BL_6986584	UniRef90_Q6Z8K9	Mitochondrial transcription termination factor-like n=4 Tax=Oryza RepID=Q6Z8K9_ORYSJ		LOC_Os06g12100.1	mTERF family protein, expressed	0.0312267	0	0	0	0	0	0.0337862	0.0688926	0	0.101669	0.238142	0.143403	0.924084	0.279031	0
Traes_4BL_1A71B8663	4BL_6987394	AT4G37608.1	unknown protein; FUNCTIONS IN: molecular_function unknown; INVOLVED IN: biological_process unknown; LOCATED IN: cellular_component unknown; Has 22 Blast hits to 22 proteins in 10 species: Archae - 0; Bacteria - 0; Metazoa - 0; Fungi - 0; Plants - 22; Viruses - 0; Other Eukaryotes - 0 source: NCBI BLink. LENGTH=87		LOC_Os03g10755.1	expressed protein	0.437767	0.880153	0.958967	0.63893	2.06557	0.895008	0.381258	1.17647	1.62984	0.0962105	0.448117	1.28655	0.555899	0.393518	0.567837
Traes_4BL_BA2E3A17E	4BL_6987613	sp|Q08891|FACR2_ARATH	Fatty acyl-CoA reductase 2	IPR016040 NADP-binding domain, IPR026055 Fatty acyl-CoA reductase	LOC_Os03g07140.1	male sterility protein, putative, expressed	0	0	0	0	0	0	0	0	0	0	64.8656	0	0	0	0
Traes_4BL_031666EE1	4BL_6987613	sp|Q08891|FACR2_ARATH	Fatty acyl-CoA reductase 2	IPR016040 NADP-binding domain, IPR026055 Fatty acyl-CoA reductase	LOC_Os03g07140.1	male sterility protein, putative, expressed	2.53683	1.90759	2.02264	1.5482	1.8764	2.44839	3.10631	4.17017	1.17362	4.36094	24.3099	2.79676	3.88897	1.73974	9.77616
Traes_4BL_38075A63C	4BL_6987613	AT1G69960.1	serine/threonine protein phosphatase 2A LENGTH=307	IPR004843 Phosphoesterase domain	LOC_Os03g07150.1	OsPP2Ac-5 - Phosphatase 2A isoform 5 belonging to family 2, expressed	36.2608	20.1256	25.9296	20.3276	18.2829	24.1928	41.5733	41.903	13.4677	52.658	39.0929	34.6807	48.5387	27.2278	131.955
Traes_4BL_AE61A838A	4BL_6988360	sp|A2RNT9|HTRA_LACLM	Serine protease Do-like HtrA	IPR001478 PDZ domain, IPR009003 Trypsin-like cysteine/serine peptidase domain	LOC_Os05g05330.1	expressed protein	1.72547	3.72792	3.12431	1.25598	1.6363	2.80741	3.08849	3.16218	2.63626	4.03885	3.38902	6.27745	4.92097	1.94822	10.0938
Traes_4BL_A3EA3D404	4BL_6991147	sp|A2XDY1|MADS1_ORYSI	MADS-box transcription factor 1	IPR002487 Transcription factor, K-box	LOC_Os03g11614.1	OsMADS1 - MADS-box family gene with MIKCc type-box, expressed	0	0	0	0	0.0208225	0.0517152	0	0	0.0452098	0.252445	0.637704	1.22797	0.0549481	0	0.0557512
Traes_4BL_BDE5085F4	4BL_6992583	AT4G21650.1	Subtilase family protein LENGTH=766	IPR015500 Peptidase S8, subtilisin-related	LOC_Os03g06290.1	OsSub27 - Putative Subtilisin homologue, expressed	2.05949	0.498836	1.97433	0	0	0	1.29274	0	0	0.323814	0	0	0	0.220603	0
Traes_4BL_519DFB621	4BL_6992715	AT3G19570.2	Family of unknown function DUF566 LENGTH=644	IPR007573 Protein of unknown function DUF566	LOC_Os03g10820.1	expressed protein	10.1507	6.75434	9.971	5.05727	6.32667	1.02898	12.5445	10.0156	7.99523	14.619	15.9103	9.67421	11.595	5.78391	1.35711
Traes_4BL_BDD468C6F	4BL_6992715	UniRef90_Q0DU57	protein n=1 Tax=Oryza sativa subsp. japonica RepID=Q0DU57_ORYSJ		LOC_Os03g10820.1	expressed protein	1.41747	7.99536	6.67044	1.04707	1.05728	0.423686	2.2045	0.638743	1.68483	2.49396	5.71814	0.392517	1.9006	3.86964	0.501151
Traes_4BL_B66FE8E37	4BL_6992802	AT1G58470.1	RNA-binding protein 1 LENGTH=360	IPR012677 Nucleotide-binding, alpha-beta plait	LOC_Os05g13630.1	RNA recognition motif containing protein, putative, expressed	0	0	0	0	0	0	0	0.510335	0.085594	0.143317	0.501718	0.625965	0.411202	0	0.104747
Traes_4BL_0726DD6EC	4BL_6993734	AT1G04770.1	Tetratricopeptide repeat TPR-like superfamily protein LENGTH=303	IPR011990 Tetratricopeptide-like helical	LOC_Os03g06970.1	tetratricopeptide repeat domain containing protein, expressed	0.348145	0.147645	0.15787	0.480826	1.32722	0.0208786	0.18755	0.41414	1.37533	0.0705468	0.036787	0.155189	0.0354537	7.26739	0.824114
Traes_4BL_60CB477BF	4BL_6993734	AT1G04760.1	vesicle-associated membrane protein 726 LENGTH=220	IPR001388 Synaptobrevin, IPR011012 Longin-like domain	LOC_Os03g06960.1	vesicle-associated membrane protein, putative, expressed	0	0	0	2.98931	4.67782	2.43619	0.315252	0.737711	2.62546	0.4227	1.81653	10.4025	0.657382	0	0
Traes_4BL_1E24DA78C	4BL_6994616	sp|Q9JI74|KLHL1_MOUSE	Kelch-like protein 1	IPR015916 Galactose oxidase, beta-propeller	LOC_Os03g07530.2	OsFBK12 - F-box domain and kelch repeat containing protein, expressed	24.2159	42.0796	39.9206	14.662	19.3533	10.5681	19.6496	29.4147	10.5228	19.2629	35.009	34.4346	51.7542	16.1198	4.76219
Traes_4BL_6FDCC8F1E	4BL_6994748	AT3G13600.1	calmodulin-binding family protein LENGTH=605		LOC_Os03g07110.2	calmodulin-binding protein, putative, expressed	0	0.00930363	0.0947634	0.0443211	0.0444973	0.0276795	0.0198182	0.0403994	0.0842906	0.467883	0.328495	2.8668	0.305022	1.14422	0.0148684
Traes_4BL_12097D3B9	4BL_6995973	AT3G63470.1	serine carboxypeptidase-like 40 LENGTH=502	IPR001563 Peptidase S10, serine carboxypeptidase	LOC_Os03g09190.1	OsSCP11 - Putative Serine Carboxypeptidase homologue, expressed	0	0	0	0	0	0	0	0	0	0	0	23.7466	0.0759945	0	0
Traes_4BL_6FAAA977C	4BL_6998838	AT5G05320.1	FAD/NADP-binding oxidoreductase family protein LENGTH=406	IPR003042 Aromatic-ring hydroxylase-like	LOC_Os03g05900.1	expressed protein	0.0521126	0.692439	0.0823231	0.331236	1.70302	6.97566	0.8849	0.741213	1.17803	0.20264	0.116153	1.97734	0.0540305	0.116615	2.17143
Traes_4BL_7ED54BB26	4BL_6998913	UniRef90_UPI000234E0DA	UPI000234E0DA related cluster n=1 Tax=unknown RepID=UPI000234E0DA		LOC_Os05g18170.1	retrotransposon, putative, centromere-specific, expressed	0	0	0	0	0	0	0	0	0	0	0	0	0	0	0
Traes_4BL_4C0E73D48	4BL_6999440		Unknown protein			nothing found in rice	0	0	0	0	0	0	0	0	0	0	0	0	0	0	0
Traes_4BL_F7A02A7FD	4BL_7000005	AT5G03415.1	Transcription factor DP LENGTH=385	IPR011991 Winged helix-turn-helix DNA-binding domain, IPR015648 Transcription factor DP	LOC_Os03g05760.1	transcription factor Dp, putative, expressed	6.35537	3.76141	4.31487	2.54442	2.7336	2.9571	5.82384	6.22303	3.53438	10.2847	5.3668	6.43977	6.1488	8.88994	5.2776
Traes_4BL_CD52142C3	4BL_7000007	UniRef90_Q2RAL0	Retrotransposon protein, putative, unclassified n=1 Tax=Oryza sativa subsp. japonica RepID=Q2RAL0_ORYSJ	IPR000477 Reverse transcriptase	LOC_Os03g05400.1	retrotransposon protein, putative, unclassified, expressed	0	0	0	0	0	0	0	0	0	0	0	0	0	0	0
Traes_4BL_EFFA96D15	4BL_7001644	sp|B7K833|RS10_CYAP7	30S ribosomal protein S10	IPR001848 Ribosomal protein S10, IPR027486 Ribosomal protein S10 domain	LOC_Os01g39790.2	esterase/lipase/thioesterase, putative, expressed	10.5595	6.45289	6.84426	923.02	266.188	171.103	75.8308	85.7454	269.86	39.7667	58.8133	53.0997	91.6429	16.0799	5.35444
Traes_4BL_F37C90CB8	4BL_7001907	UniRef90_F4I890	NDH-dependent cyclic electron flow 1 n=2 Tax=Arabidopsis thaliana RepID=F4I890_ARATH		LOC_Os03g06230.1	galactose mutarotase-like, putative, expressed	0	0.223213	0	11.3227	9.85334	11.8265	0.616597	1.65784	9.82867	0.694329	1.06724	0.843301	0.831732	0.475474	0.361085
Traes_4BL_A81042412	4BL_7001907	sp|Q5AJD0|DBP5_CANAL	ATP-dependent RNA helicase DBP5	IPR001650 Helicase, C-terminal, IPR014001 Helicase, superfamily 1/2, ATP-binding domain, IPR014014 RNA helicase, DEAD-box type, Q motif, IPR027417 P-loop containing nucleoside triphosphate hydrolase	LOC_Os03g06220.1	DEAD-box ATP-dependent RNA helicase, putative, expressed	31.6058	18.2554	21.996	19.3772	13.6865	12.998	25.3237	23.3348	17.9073	21.31	21.9836	20.3442	23.3908	15.7527	28.9583
Traes_4BL_225D35079	4BL_7002040	UniRef90_M7Z8F1	RNA-binding protein 40 n=1 Tax=Triticum urartu RepID=M7Z8F1_TRIUA			nothing found in rice	5.85855	2.55144	4.45071	2.66556	2.51957	1.14219	5.64979	4.14701	4.61657	5.72301	7.25842	7.77158	4.4333	1.67443	0.396846
Traes_4BL_5155E6881	4BL_7002675	AT4G24460.1	CRT chloroquine-resistance transporter-like transporter 2 LENGTH=431		LOC_Os12g32650.1	expressed protein	0.873169	0.879895	1.01995	11.4437	7.16974	5.40508	3.4454	2.09144	5.3115	3.66328	3.37059	2.47583	2.16072	0.926424	0.1649
Traes_4BL_1B5F5A830	4BL_7002675	AT4G24460.1	CRT chloroquine-resistance transporter-like transporter 2 LENGTH=431		LOC_Os03g10230.1	expressed protein	0	0	0	0.366322	0.120244	0	0	0.112465	0.134582	0	0	0	0	0	0
Traes_4BL_7FD3C9BC1	4BL_7003000	AT1G14020.1	O-fucosyltransferase family protein LENGTH=499	IPR019378 GDP-fucose protein O-fucosyltransferase	LOC_Os03g07310.1	growth regulator related protein, putative, expressed	10.358	6.43267	8.58186	6.19957	7.64405	6.05255	12.024	15.4935	9.92813	13.666	13.4364	9.0648	9.743	2.93033	2.85808
Traes_4BL_9B1FD32C6	4BL_7003299	UniRef90_Q10RN0	Expressed protein n=2 Tax=Oryza sativa subsp. japonica RepID=Q10RN0_ORYSJ		LOC_Os03g05812.3	expressed protein	8.76812	7.48863	9.05238	5.15951	3.73854	2.5892	10.9756	6.85446	4.72936	8.4935	11.9926	8.76374	7.82558	3.74084	4.77572
Traes_4BL_BBD90FBEE	4BL_7003299	AT4G02370.1	Protein of unknown function, DUF538 LENGTH=167	IPR007493 Protein of unknown function DUF538	LOC_Os12g09620.1	expressed protein	0.189111	1.18937	1.79771	0.137172	0	0	0.0819808	0	0	0.041116	0	0.0875186	0.327615	0	0
Traes_4BL_2EEEF58F1	4BL_7004171	AT4G38540.1	FAD/NADP-binding oxidoreductase family protein LENGTH=407		LOC_Os03g05910.3	expressed protein	1.35643	6.72455	3.68516	0	0.0993595	0.0613568	0.0919839	1.21947	0.108806	0	0	0.0986121	0.052582	0	0
Traes_4BL_24D87D874	4BL_7004331	AT3G28857.1	basic helix-loop-helix bHLH DNA-binding family protein LENGTH=92	IPR011598 Myc-type, basic helix-loop-helix bHLH domain	LOC_Os10g26410.1	bHLH family protein, putative, expressed	0.436257	0.42278	0.452435	1.27211	1.84139	0	1.95574	1.48329	0	0.927642	0.606665	0	0	0.0941399	0.108994
Traes_4BL_B18890F5D	4BL_7004637	AT1G08720.1	Protein kinase superfamily protein LENGTH=933	IPR011009 Protein kinase-like domain, IPR026839 Serine/threonine-protein kinase CTR1, IPR026840 Armadillo repeat-containing protein 3 and Serine/threonine-protein kinase CTR1	LOC_Os03g06410.1	protein kinase domain containing protein, expressed	10.939	5.97863	6.2707	1.66897	3.35048	6.90069	4.22757	11.8845	4.05178	10.1827	15.0089	7.63002	31.7916	4.78222	6.39448
Traes_4BL_1777B88B6	4BL_7005681	AT3G47490.1	HNH endonuclease LENGTH=234	IPR003615 HNH nuclease	LOC_Os03g07370.1	HNH endonuclease domain-containing protein, putative, expressed	3.46962	2.84346	2.81419	23.4536	12.3803	12.0287	6.41197	9.56822	18.9022	7.00821	5.93724	7.09598	6.68174	4.66795	2.29019
Traes_4BL_097D9E8A8	4BL_7005681	AT1G51700.1	DOF zinc finger protein 1 LENGTH=194	IPR003851 Zinc finger, Dof-type	LOC_Os03g07360.1	expressed protein	1.36945	11.709	7.62916	0.364214	1.92893	18.128	2.39163	1.05169	3.02355	0.558164	2.65781	4.76664	0.86634	1.18059	13.5478
Traes_4BL_31CA6CB0E	4BL_7005822	AT5G03380.1	Heavy metal transport/detoxification superfamily protein LENGTH=392	IPR006121 Heavy metal-associated domain, HMA	LOC_Os03g05750.1	heavy-metal-associated domain-containing protein, putative, expressed	6.58133	20.356	29.131	2.73699	4.56101	7.68623	6.1915	11.989	1.28455	9.02791	2.39937	3.31317	7.41542	5.75128	19.2483
Traes_4BL_27D846909	4BL_7006109	AT2G26640.1	3-ketoacyl-CoA synthase 11 LENGTH=509	IPR016039 Thiolase-like	LOC_Os10g28060.1	3-ketoacyl-CoA synthase, putative, expressed	0.187498	0.489223	0.334344	3.53511	1.61327	0	2.14255	0.471643	0	1.80458	11.0957	16.1129	3.69259	0.327916	0.943443
Traes_4BL_6AC457A18	4BL_7006109	AT1G19440.1	3-ketoacyl-CoA synthase 4 LENGTH=516	IPR016038 Thiolase-like, subgroup	LOC_Os03g06700.1	3-ketoacyl-CoA synthase, putative, expressed	0.0328297	0	0.0643781	0.356969	0.651434	0	0.426418	0	0	0.641587	2.3373	2.68107	0.445665	0	0.308695
Traes_4BL_E3029DC13	4BL_7006189	sp|Q6ZPT1|KLHL9_MOUSE	Kelch-like protein 9	IPR001810 F-box domain, IPR015916 Galactose oxidase, beta-propeller	LOC_Os10g26990.1	OsFBK23 - F-box domain and kelch repeat containing protein, expressed	0.0110092	0	0.00496735	0.00377351	0.0045476	0.0113145	0.00847004	0.0043069	0.00493368	0.0167242	0	0.00353049	0.0192387	0	0
Traes_4BL_C3E7B48E4	4BL_7006189	sp|Q6ZPT1|KLHL9_MOUSE	Kelch-like protein 9	IPR001810 F-box domain, IPR015916 Galactose oxidase, beta-propeller	LOC_Os10g26990.1	OsFBK23 - F-box domain and kelch repeat containing protein, expressed	0.01289	0	0.00585225	0.00444127	0.0053405	0.0132624	0.00992974	0.00506039	0.00579858	0.0195883	0	0.00416599	0.0225499	0	0
Traes_4BL_43C590412	4BL_7008478	UniRef90_Q10IA6	Retrotransposon protein, putative, unclassified n=2 Tax=Oryza sativa subsp. japonica RepID=Q10IA6_ORYSJ		LOC_Os03g36000.1	retrotransposon protein, putative, unclassified, expressed	0	0	0	0	0	0	0	0	0	0	0	0	0	0	0
Traes_4BL_003FD0FCD	4BL_7008949	AT4G33800.1	unknown protein; Has 30201 Blast hits to 17322 proteins in 780 species: Archae - 12; Bacteria - 1396; Metazoa - 17338; Fungi - 3422; Plants - 5037; Viruses - 0; Other Eukaryotes - 2996 source: NCBI BLink. LENGTH=170		LOC_Os03g10260.1	expressed protein	0.24082	0.168419	0.366179	0.950027	0.634983	0	1.16656	1.31998	0	4.54196	3.69411	0.917216	0.669924	0.565836	0
Traes_4BL_CE24F83D3	4BL_7010117	AT1G20190.1	expansin 11 LENGTH=252	IPR007118 Expansin/Lol pI, IPR014733 Barwin-like endoglucanase	LOC_Os03g06000.1	expansin precursor, putative, expressed	2.26126	6.7176	7.20101	0.175845	0.0337932	0	0.125749	0.0800982	0	0	0.184986	0	0.0178287	0.0975966	0.0226052
Traes_4BL_12E89CEF4	4BL_7011413	sp|P29054|TF2B_XENLA	Transcription initiation factor IIB	IPR000812 Transcription factor TFIIB	LOC_Os03g10070.1	transcription initiation factor IIB, putative, expressed	1.89748	2.58299	2.38822	1.33578	1.5778	3.72014	2.28349	2.53058	2.20022	3.16162	2.34598	3.81181	3.01558	2.84158	2.80247
Traes_4BL_1C2617C3B	4BL_7011413	UniRef90_R7W5A0	30S ribosomal protein S10, chloroplastic n=1 Tax=Aegilops tauschii RepID=R7W5A0_AEGTA		LOC_Os03g10060.1	S10/S20 domain containing ribosomal protein, putative, expressed	0.277426	0.491736	0.482771	29.8909	11.3115	8.05329	2.91148	2.52394	12.6211	1.43804	2.49419	1.90006	4.31032	1.46223	0.180135
Traes_4BL_5E09B89F5	4BL_7012310	AT1G72710.1	casein kinase 1-like protein 2 LENGTH=465	IPR011009 Protein kinase-like domain	LOC_Os01g51200.1	CK1_CaseinKinase_1.3 - CK1 includes the casein kinase 1 kinases, expressed	2.2099	1.44753	2.01147	0.689804	0.634979	1.19758	0.977517	2.74633	0.218884	5.24687	0.974646	0.934196	2.57922	0.155996	0
Traes_4BL_CA5CB0414	4BL_7012573	AT4G35630.1	phosphoserine aminotransferase LENGTH=430	IPR003248 Phosphoserine aminotransferase, subgroup, IPR015424 Pyridoxal phosphate-dependent transferase	LOC_Os03g06200.1	aminotransferase, putative, expressed	22.7036	71.8519	42.8233	26.9102	16.5195	3.58221	40.5349	61.7063	151.81	19.4982	27.9154	29.0622	18.9495	8.0291	4.42936
Traes_4BL_4998A7AE0	4BL_7012839	AT2G02800.1	protein kinase 2B LENGTH=426	IPR011009 Protein kinase-like domain	LOC_Os03g07430.2	protein kinase domain containing protein, expressed	6.17998	13.7326	12.4534	0.89155	3.12257	2.10388	4.85352	8.92638	1.00225	3.30992	1.65067	1.57012	6.85324	1.60508	11.5043
Traes_4BL_673D64C2B	4BL_7012839	sp|A4G0J1|DHQS_METM5	3-dehydroquinate synthase	IPR002812 3-dehydroquinate synthase	LOC_Os03g07420.1	3-dehydroquinate synthase, putative, expressed	6.0824	4.62474	4.14103	8.19799	6.55549	5.41089	5.69038	6.35849	7.65725	4.31232	5.17763	4.69918	5.81447	1.03927	3.03534
Traes_4BL_4442166E1	4BL_7013034	sp|Q6TCG8|PAQR3_MOUSE	Progestin and adipoQ receptor family member 3	IPR004254 Hly-III-related	LOC_Os03g10300.1	haemolysin-III, putative, expressed	0	0	0	0	0.042508	0.618147	0	0.0401689	0	0	0	0.749971	0	0.020797	0
Traes_4BL_6F79571B4	4BL_7013544	UniRef90_UPI000234EC77	UPI000234EC77 related cluster n=1 Tax=unknown RepID=UPI000234EC77	IPR026103 Harbinger transposase-derived nuclease, IPR027806 Harbinger transposase-derived nuclease domain	LOC_Os05g02710.1	retrotransposon protein, putative, unclassified, expressed	0	0	0	0	0	0	0	0	0	0	0	0	0	0	0
Traes_4BL_93DB392DB	4BL_7013544	UniRef90_B9F5P5	protein n=3 Tax=Oryza RepID=B9F5P5_ORYSJ		LOC_Os10g21860.1	expressed protein	0.480892	1.07123	1.00152	0.25222	0.16996	0.0301327	1.2974	0.920664	0.158314	0.475281	0.615254	0.0711506	0	0	0.0942297
Traes_4BL_ECB2A1411	4BL_7013544	AT1G78000.1	sulfate transporter 1;2 LENGTH=653	IPR001902 Sulphate anion transporter	LOC_Os03g09970.1	sulfate transporter, putative, expressed	1.49327	0.746617	1.15041	0.00949633	0.00910676	0.0113341	0.0212042	0	0.00985169	0.025523	0.0199778	0.0176262	0	0	0.0243355
Traes_4BL_B11961C94	4BL_7013544	AT1G78000.1	sulfate transporter 1;2 LENGTH=653	IPR001902 Sulphate anion transporter	LOC_Os03g09970.1	sulfate transporter, putative, expressed	16.8486	11.1308	15.9278	0.12314	0.791127	0.504296	2.45482	1.40167	0.217973	0.173994	0.290161	1.01561	0.0978757	1.68181	0.34064
Traes_4BL_55C73D353	4BL_7014641	AT3G22490.1	Seed maturation protein LENGTH=262	IPR007011 Seed maturation protein	LOC_Os03g06360.1	late embryogenesis abundant protein D-34, putative, expressed	0.0631056	0.569305	0.914326	0.0456974	0.0604793	0.746383	0.0681729	0.222383	0.0670284	0.0820557	0	0.621055	0.902186	63.2239	192.752
Traes_4BL_9A97C5B04	4BL_7014658	AT1G20190.1	expansin 11 LENGTH=252	IPR007118 Expansin/Lol pI, IPR014733 Barwin-like endoglucanase	LOC_Os10g30340.1	expansin precursor, putative, expressed	6.74257	10.0249	13.7514	0	0	0	0.0223535	0	0	0	0	0	0	0	0
Traes_4BL_3DF1D5B2D	4BL_7015899	sp|Q96564|RS27_HORVU	40S ribosomal protein S27	IPR000592 Ribosomal protein S27e, IPR011332 Ribosomal protein, zinc-binding domain	LOC_Os04g27860.1	40S ribosomal protein S27, putative, expressed	122.474	137.854	137.616	98.0501	96.1442	20.8446	157.311	114.017	50.3965	121.681	59.3876	85.066	107.76	88.9875	183.069
Traes_4BL_E60B04022	4BL_7018530	AT1G80680.1	SUPPRESSOR OF AUXIN RESISTANCE 3 LENGTH=1046		LOC_Os03g07580.1	OsNucAP1 - Putative Nucleoporin Autopeptidase homologue, expressed	6.27526	4.62501	6.89879	4.45263	5.09959	2.76	11.9595	8.22914	3.26317	13.4745	5.62274	7.73554	7.12913	3.49902	8.8205
Traes_4BL_E10E27E27	4BL_7019346	sp|Q39230|SYS_ARATH	Serine--tRNA ligase	IPR002317 Serine-tRNA ligase, type1	LOC_Os01g37837.1	seryl-tRNA synthetase, putative, expressed	17.4666	14.6455	14.4018	14.1114	13.3582	5.26919	18.4232	11.1776	7.33043	13.4464	9.81651	12.0313	9.11715	4.79928	11.7202
Traes_4BL_71E35BBC1	4BL_7019638	sp|Q6K7E6|ERF1_ORYSJ	Ethylene-responsive transcription factor 1	IPR016177 DNA-binding domain	LOC_Os03g09170.1	ethylene-responsive transcription factor, putative, expressed	6.13311	35.5121	25.1667	1.22284	16.012	266.769	7.50119	11.3475	1.87316	7.49887	2.51349	23.0337	3.23442	2.24743	0
Traes_4BL_1AEF3DFE6	4BL_7019638	sp|Q895K2|DPO3_CLOTE	DNA polymerase III PolC-type	IPR016195 Polymerase/histidinol phosphatase-like	LOC_Os03g09180.1	trpH, putative, expressed	2.96177	3.43682	3.80923	0.784384	2.09605	1.93062	3.37139	1.98779	1.52165	2.79018	1.55542	3.0475	2.34436	0.91587	2.63812
Traes_4BL_1F024A570	4BL_7019743	AT3G62390.1	TRICHOME BIREFRINGENCE-LIKE 6 LENGTH=475	IPR025846 PMR5 N-terminal domain	LOC_Os03g19470.1	proteins of unknown function domain containing protein, expressed	0.100474	0.397854	0.357014	0	0	0	0	0	0	0	0	0	0	0	0
Traes_4BL_CF558655C	4BL_7020861	AT1G05460.1	P-loop containing nucleoside triphosphate hydrolases superfamily protein LENGTH=1002	IPR026127 Probable RNA helicase SDE3, IPR027417 P-loop containing nucleoside triphosphate hydrolase	LOC_Os03g06440.2	RNA helicase SDE3, putative, expressed	2.82526	2.95576	3.27709	2.61726	2.34663	1.60136	3.86761	3.20215	4.4918	7.93466	7.07826	6.97093	4.57527	2.46959	1.03057
Traes_4BL_C1C42A8B6	4BL_7021847	sp|Q9H0A0|NAT10_HUMAN	N-acetyltransferase 10	IPR000182 GNAT domain, IPR007807 Helicase domain, IPR013562 Domain of unknown function DUF1726, IPR027992 Possible tRNA binding domain	LOC_Os12g07300.1	N-acetyltransferase 10, putative, expressed	17.5984	10.768	13.5292	6.84818	9.32385	3.01061	25.4127	9.31765	3.56541	18.9369	7.82539	10.6668	10.4565	5.40196	17.8464
Traes_4BL_2D34597CF	4BL_7021847	sp|Q5HZH2|TSR3_MOUSE	Ribosome biogenesis protein TSR3 homolog	IPR007177 Domain of unknown function DUF367, IPR007209 RNase L inhibitor RLI, possible metal-binding domain, IPR022968 Ribosome biogenesis protein	LOC_Os03g09920.1	RNase L inhibitor protein-related, putative, expressed	2.73742	6.5006	4.60717	1.72474	3.9925	2.70459	5.37033	4.60255	1.87469	5.94572	5.54342	6.78614	3.61937	2.71518	17.7369
Traes_4BL_E1466E433	4BL_7026209		Unknown protein			nothing found in rice	1.48973	2.43304	2.74188	1.45467	0.769079	2.35562	1.85126	1.05182	1.36093	3.15568	1.53667	3.34668	2.61085	2.0814	2.91787
Traes_4BL_FA79243B1	4BL_7026257	sp|Q0H904|XYNC_ASPFU	Endo-1,4-beta-xylanase C	IPR001000 Glycoside hydrolase, family 10, IPR017853 Glycoside hydrolase, superfamily	LOC_Os03g10478.1	glycosyl hydrolase family 10 protein, putative, expressed	0.272194	3.79997	2.56205	0	0	0.0327018	0	0.624072	1.03197	0.0245643	0.115182	3.9193	0.0556812	2.12626	0
Traes_4BL_F435C85BF	4BL_7026506	sp|A2XCT8|MTND2_ORYSI	1,2-dihydroxy-3-keto-5-methylthiopentene dioxygenase 2	IPR004313 Acireductone dioxygenase ARD family	LOC_Os03g06620.1	1,2-dihydroxy-3-keto-5-methylthiopentene dioxygenase protein, putative, expressed	207.351	756.043	677.625	61.733	97.4165	185.656	103.122	193.513	186.121	61.1728	66.7505	172.302	126.98	173.761	192.114
Traes_4BL_2E125A702	4BL_7026506	sp|Q8H7Y6|HFA2D_ORYSJ	Heat stress transcription factor A-2d	IPR011991 Winged helix-turn-helix DNA-binding domain, IPR027725 Heat shock transcription factor family	LOC_Os03g06630.2	heat stress transcription factor, putative, expressed	1.52645	2.37344	2.23235	1.11783	16.7897	49.8974	1.34262	5.40916	2.49631	3.45254	2.13572	9.85001	3.85464	0.648429	0.262351
Traes_4BL_16B392195	4BL_7027112		Unknown protein			nothing found in rice	2.99095	1.28016	3.08258	4.05545	4.60543	3.9104	2.08818	4.532	6.41776	4.39919	4.8174	7.94404	8.71368	3.8399	1.10386
Traes_4BL_74AFCFF05	4BL_7028552	AT4G38540.1	FAD/NADP-binding oxidoreductase family protein LENGTH=407	IPR002938 Monooxygenase, FAD-binding	LOC_Os03g05910.2	expressed protein	5.1123	17.5253	20.8035	0.0558073	0.118367	0.116595	0.0623344	0	0	0	0	0	0.0565159	0.129066	0
Traes_4BL_D0EC089BC	4BL_7029285	AT2G30690.1	Protein of unknown function, DUF593 LENGTH=760	IPR007656 Zein-binding domain	LOC_Os10g27480.1	expressed protein	0.0329914	0.0368494	0.0215353	0.0230622	0	0	0.0106424	0.0072295	0	0.0142334	0.117004	1.47213	0.104411	0.0661566	0.0305207
Traes_4BL_3E5CDED39	4BL_7029285	AT1G06730.1	pfkB-like carbohydrate kinase family protein LENGTH=488	IPR011611 Carbohydrate kinase PfkB	LOC_Os03g06880.1	kinase, pfkB family, putative, expressed	3.11649	3.59428	3.85294	6.96938	6.06814	7.87496	4.94204	5.97816	7.80604	5.90792	4.98511	6.23674	5.9012	1.56666	0.360341
Traes_4BL_FF33CA4DE	4BL_7030906	AT4G12770.1	Chaperone DnaJ-domain superfamily protein LENGTH=891	IPR001623 DnaJ domain	LOC_Os03g10180.1	expressed protein	0.844254	1.78875	1.85223	16.1914	38.2009	51.6603	6.93298	4.27326	13.2902	2.77463	4.6863	4.11671	2.33484	3.96112	6.76459
Traes_4BL_BCFA1AB7A	4BL_7031444	sp|Q8T2T7|TOP3_DICDI	DNA topoisomerase 3	IPR000380 DNA topoisomerase, type IA, IPR010666 Zinc finger, GRF-type, IPR013498 DNA topoisomerase, type IA, zn finger, IPR023405 DNA topoisomerase, type IA, core domain, IPR023406 DNA topoisomerase, type IA, active site	LOC_Os03g06900.1	DNA topoisomerase 3 protein, putative, expressed	2.37065	1.75061	1.50576	0.98113	1.08121	0.154591	3.11034	1.15251	0.214713	6.47019	2.26439	2.64815	1.97465	0.783011	1.91174
Traes_4BL_9784B0AFE	4BL_7031573	AT4G33840.1	Glycosyl hydrolase family 10 protein LENGTH=576	IPR008979 Galactose-binding domain-like	LOC_Os03g10478.1	glycosyl hydrolase family 10 protein, putative, expressed	0.154171	2.69814	1.15049	0	0	0.0745236	0	0.285017	0.132857	0	0	2.96022	0	0.920392	0.0814807
Traes_4BL_7FF8CB2B4	4BL_7031852	AT1G09380.1	nodulin MtN21 /EamA-like transporter family protein LENGTH=374	IPR000620 Drug/metabolite transporter	LOC_Os04g34530.1	integral membrane protein DUF6 containing protein, expressed	0	0	0	0	0	0	0	0	0	0	0	0	0	0	0
Traes_4BL_C9595C3D8	4BL_7032231	AT3G13110.1	serine acetyltransferase 2;2 LENGTH=391	IPR011004 Trimeric LpxA-like	LOC_Os03g10050.1	serine acetyltransferase protein, putative, expressed	1.95601	6.13276	9.24069	0.642957	13.8638	37.0636	2.99371	2.0134	0.230221	0.387421	0.15059	1.45978	2.8728	1.31996	0.194741
Traes_4BL_C509F7002	4BL_7032416	sp|Q5I0K7|ALG13_RAT	UDP-N-acetylglucosamine transferase subunit ALG13 homolog	IPR007235 Glycosyl transferase, family 28, C-terminal	LOC_Os02g26814.1	UDP-N-acetylglucosamine transferase subunit ALG13, putative, expressed	0	0	0	0	0	0	0	0	0	0	0	0	0.0682746	0.12247	0.260658
Traes_4BL_07AF742E1	4BL_7032583	AT5G63500.1	Protein of unknown function DUF 3339 LENGTH=69	IPR021775 Protein of unknown function DUF3339	LOC_Os02g30470.1	expressed protein	14.1266	19.039	16.3215	2.46813	3.35567	1.13288	5.95628	10.8569	1.97478	6.49466	10.5837	10.431	6.44588	39.5003	23.355
Traes_4BL_B37A34FD1	4BL_7032841	sp|P00303|BABL_CUCSA	Basic blue protein	IPR008972 Cupredoxin	LOC_Os03g50160.1	plastocyanin-like domain containing protein, putative, expressed	0	0	0	0.0492802	0	0	0.0441945	0	0	0	0	3.50074	5.15131	0.273364	0
Traes_4BL_0C4C3101C	4BL_7032841		Unknown protein		LOC_Os03g06570.1	IQ calmodulin-binding motif family protein, putative, expressed	1.60807	1.95939	3.20486	10.0197	5.34265	1.02944	9.3496	4.36394	0.689682	1.25497	15.2875	9.52986	6.10713	0.293413	3.24691
Traes_4BL_03EF0DD06	4BL_7033827	UniRef90_UPI0002C3004D	UPI0002C3004D related cluster n=1 Tax=unknown RepID=UPI0002C3004D		LOC_Os03g10590.1	splicing factor, putative, expressed	5.80078	9.17974	8.81527	8.63454	6.40047	5.36471	10.6039	6.11724	11.062	12.9231	11.2302	13.4041	9.95707	4.61193	2.91963
Traes_4BL_979295179	4BL_7033827	UniRef90_M7Z155	Ribosomal RNA large subunit methyltransferase N 2 n=2 Tax=Triticeae RepID=M7Z155_TRIUA		LOC_Os03g10520.1	radical SAM enzyme, putative, expressed	0.684892	0.541211	0.879198	0.23905	0.351247	0.300622	0.874161	0.458899	0.355379	0.699967	1.06778	0.808471	0.963433	1.86188	0.475898
Traes_4BL_DFEFB5034	4BL_7033827	sp|A0LQM1|RLMN_SYNFM	Dual-specificity RNA methyltransferase RlmN	IPR004383 Ribosomal RNA large subunit methyltransferase RlmN/Cfr, IPR013785 Aldolase-type TIM barrel	LOC_Os03g10520.1	radical SAM enzyme, putative, expressed	5.18012	6.88817	6.84272	3.24773	4.9576	4.47287	9.2099	5.3368	3.91137	11.1426	6.47769	9.70208	8.25284	6.69191	6.494
Traes_4BL_90C023CF9	4BL_7033827	sp|Q84P97|VDAC5_ORYSJ	Mitochondrial outer membrane protein porin 5	IPR023614 Porin domain, IPR027246 Eukaryotic porin/Tom40	LOC_Os03g10510.1	outer mitochondrial membrane porin, putative, expressed	88.5544	79.5266	82.2045	62.0041	57.7245	28.8434	84.9873	64.9346	43.7763	58.1553	64.6012	48.8295	46.5784	11.7165	10.3672
Traes_4BL_13069CE63	4BL_7033905	AT1G26945.1	basic helix-loop-helix bHLH DNA-binding superfamily protein LENGTH=94	IPR011598 Myc-type, basic helix-loop-helix bHLH domain	LOC_Os10g26460.1	bHLH family protein, putative, expressed	8.56838	8.82772	13.8429	0.181153	0.155593	0.0962781	0.535013	0.686462	0.106145	0.379877	0.847234	0.54962	0.414717	0	0.313386
Traes_4BL_74A928E94	4BL_7034041	sp|Q10FF9|DUT_ORYSJ	Deoxyuridine 5'-triphosphate nucleotidohydrolase	IPR008180 DeoxyUTP pyrophosphatase	LOC_Os03g46640.1	deoxyuridine 5-triphosphate nucleotidohydrolase, putative, expressed	0.422636	0.467486	0.700724	6.77589	4.76648	3.18544	6.08922	4.23691	3.95335	3.2163	16.6928	7.29262	7.48237	0.962022	3.09167
Traes_4BL_B4F048033	4BL_7034461	AT5G53010.1	calcium-transporting ATPase, putative LENGTH=1049	IPR001757 Cation-transporting P-type ATPase, IPR023214 HAD-like domain, IPR023298 P-type ATPase, transmembrane domain, IPR024750 Calcium-transporting P-type ATPase, N-terminal autoinhibitory domain	LOC_Os03g10640.1	calcium-transporting ATPase, plasma membrane-type, putative, expressed	32.8605	20.9696	26.3548	7.63579	39.7745	19.019	14.1732	42.8039	3.75635	84.6198	75.1016	24.1215	56.3342	4.53311	0.278867
Traes_4BL_93204F617	4BL_7035060	UniRef90_UPI000234E21E	UPI000234E21E related cluster n=1 Tax=unknown RepID=UPI000234E21E	IPR018849 Nucleolar 27S pre-rRNA processing, Urb2/Npa2, C-terminal	LOC_Os03g10600.1	expressed protein	2.42039	2.40248	2.49486	0.5254	1.73552	0.933634	5.71478	2.03607	0.809021	6.79168	2.36389	3.19	1.85036	1.01317	2.70914
Traes_4BL_8BD1B62C8	4BL_7035178	AT2G38760.1	annexin 3 LENGTH=321	IPR001464 Annexin	LOC_Os07g46550.1	annexin, putative, expressed	5.89404	2.3169	2.78392	2.88701	2.0869	2.06777	3.65875	5.1205	8.1677	4.56126	5.86633	5.82442	5.86622	2.6973	3.50485
Traes_4BL_01EB00A66	4BL_7035178	UniRef90_B6U6E7	Annexin-like protein RJ4 n=1 Tax=Zea mays RepID=B6U6E7_MAIZE		LOC_Os05g31750.1	annexin, putative, expressed	7.84041	9.20743	11.5389	1.83966	0.339184	0	0.103698	0	0	0.103915	0.241841	0.11645	0.120342	0	0
Traes_4BL_876BEF008	4BL_7035304	AT5G56760.1	serine acetyltransferase 1;1 LENGTH=312	IPR005881 Serine O-acetyltransferase	LOC_Os03g10050.1	serine acetyltransferase protein, putative, expressed	5.2225	17.5443	24.2364	3.64593	51.7782	93.946	6.15035	13.778	1.47381	1.61193	0.579289	5.87582	8.26742	3.05178	1.08371
Traes_4BL_0A285F8D4	4BL_7035681	AT4G38540.1	FAD/NADP-binding oxidoreductase family protein LENGTH=407		LOC_Os03g05910.3	expressed protein	0.83787	1.04879	0.959071	0	0	0	0.076263	0.155639	0	0	0	0	0	0.156622	0.11199
Traes_4BL_9BA5AB82C	4BL_7035736	AT3G54660.1	glutathione reductase LENGTH=565	IPR013027 FAD-dependent pyridine nucleotide-disulphide oxidoreductase, IPR016156 FAD/NAD-linked reductase, dimerisation domain, IPR023753 Pyridine nucleotide-disulphide oxidoreductase, FAD/NADP-binding domain	LOC_Os03g06740.1	glutathione reductase, putative, expressed	6.1152	6.50958	6.34207	41.2172	34.3785	30.8984	9.49021	9.26427	23.7242	6.54395	8.33231	11.078	10.9918	2.8365	21.4783
Traes_4BL_9870DCF30	4BL_7035736	sp|A6H5Z3|EXC6B_MOUSE	Exocyst complex component 6B	IPR007225 Exocyst complex subunit Sec15-like	LOC_Os03g06760.1	exocyst complex component 6, putative, expressed	0	0.00652218	0	0.0244155	0.0156041	0.121408	0	0.0148116	0	0.131224	0.239694	1.73396	0.00822542	0.263534	0.0938
Traes_4BL_3FD6EB34B	4BL_7036181	UniRef90_Q0INR6	Glycosyl hydrolase family protein 43, putative, expressed n=2 Tax=Oryza sativa subsp. japonica RepID=Q0INR6_ORYSJ		LOC_Os12g21789.1	expressed protein	0.677717	1.8949	1.85117	1.29186	1.70336	1.22613	1.50423	1.53371	1.86125	1.14081	4.14723	1.20977	0.240247	0.1893	0.212584
Traes_4BL_675D8B949	4BL_7036704	UniRef90_UPI0002B49348	UPI0002B49348 related cluster n=2 Tax=unknown RepID=UPI0002B49348	IPR010285 DNA helicase Pif1, IPR027417 P-loop containing nucleoside triphosphate hydrolase	LOC_Os06g09490.1	retrotransposon protein, putative, unclassified, expressed	0	0	0	0	0	0	0	0	0	0	0	0.0655784	0	0	0
Traes_4BL_CCCFCB411	4BL_7037110	AT3G07950.1	rhomboid protein-related LENGTH=304	IPR013861 Protein of unknown function DUF1751, integral membrane, eukaryotic	LOC_Os07g46170.1	OsRhmbd13 - Putative Rhomboid homologue, expressed	0.342664	0.649099	0.648813	0.286503	0.439653	0.300498	0.884528	0.355293	0.496781	1.1896	1.17141	0.947659	0.979009	1.28737	2.19284
Traes_4BL_67F84BACF	4BL_7037274	sp|Q0H904|XYNC_ASPFU	Endo-1,4-beta-xylanase C	IPR001000 Glycoside hydrolase, family 10, IPR013784 Carbohydrate-binding-like fold, IPR014766 Carboxypeptidase, regulatory domain, IPR017853 Glycoside hydrolase, superfamily	LOC_Os03g10440.1	glycosyl hydrolase family 10 protein, putative, expressed	0.135194	0.861123	0.397371	0.0371133	0.0521204	0.0354479	0.1698	0.14214	0.225799	0.279813	12.4368	0.252807	0.611601	0.0823981	0.270033
Traes_4BL_80A974883	4BL_7037494	AT4G31340.1	myosin heavy chain-related LENGTH=437		LOC_Os08g40790.4	DNA repair ATPase-related, putative, expressed	0	26.8845	0	0	0	0	0	0	0	0	0	0	0	0	0
Traes_4BL_FF0386148	4BL_7037599	sp|Q97MT8|CYSC_CLOAB	Adenylyl-sulfate kinase	IPR002891 Adenylylsulphate kinase, IPR027417 P-loop containing nucleoside triphosphate hydrolase	LOC_Os11g41650.2	adenylyl-sulfate kinase, putative, expressed	14.0091	10.2129	10.9497	15.3253	10.5644	15.7942	9.98678	17.0521	20.22	10.4879	15.8937	9.72232	10.1918	2.06676	8.96743
Traes_4BL_CFD682460	4BL_7037701	sp|Q9FJX0|PPIL2_ARATH	Peptidyl-prolyl cis-trans isomerase-like 2	IPR013083 Zinc finger, RING/FYVE/PHD-type		nothing found in rice	0.726502	1.1028	1.6133	0.804478	0.971051	0.964195	1.5157	0.878654	0.288487	1.83104	1.77427	2.44683	1.54526	0.920451	4.08674
Traes_4BL_2F44BF26F	4BL_7037701	sp|Q9FJX0|PPIL2_ARATH	Peptidyl-prolyl cis-trans isomerase-like 2	IPR002130 Cyclophilin-like peptidyl-prolyl cis-trans isomerase domain, IPR026951 Peptidyl-prolyl cis-trans isomerase like 2	LOC_Os03g10400.2	peptidyl-prolyl cis-trans isomerase, putative, expressed	7.40635	5.42401	6.38919	4.98244	3.96924	3.92092	7.40733	4.65361	4.72637	8.75547	5.96001	7.93553	6.63158	5.37539	30.5455
Traes_4BL_C72FC5141	4BL_7037701	UniRef90_Q10QD3	Expressed protein n=3 Tax=Oryza RepID=Q10QD3_ORYSJ		LOC_Os03g10390.1	expressed protein	2.85426	5.67222	4.06654	1.52166	1.63536	4.62398	0.313352	2.36437	2.58244	2.59274	3.63967	7.50925	11.2218	5.83822	34.573
Traes_4BL_DF2FD0844	4BL_7038091	sp|Q4R5D9|YTHD2_MACFA	YTH domain family protein 2	IPR007275 YTH domain	LOC_Os03g06240.1	YT521-B-like family domain containing protein, expressed	64.0951	107.394	80.3917	23.6067	36.2596	58.0837	57.9021	57.944	21.0773	60.5231	44.9	47.9724	54.3273	151.457	371.045
Traes_4BL_D30754659	4BL_7038103	UniRef90_UPI000234E3F7	UPI000234E3F7 related cluster n=1 Tax=unknown RepID=UPI000234E3F7	IPR001810 F-box domain	LOC_Os07g02910.1	OsFBL33 - F-box domain and LRR containing protein, expressed	0.0353037	0.373079	0.0848878	0.0154751	0.0594486	0.0184768	0.0190332	0.0387984	0	0.106038	0	0.195941	0.717475	14.74	3.82508
Traes_4BL_9C6CFFEAF	4BL_7038310	AT2G20030.1	RING/U-box superfamily protein LENGTH=390	IPR013083 Zinc finger, RING/FYVE/PHD-type	LOC_Os12g42540.1	zinc finger, C3HC4 type domain containing protein, expressed	0.291623	3.83017	1.4121	0.0640073	0.0925834	0.114752	0.1146	0.116827	0	0	0	0	0.163032	0.177581	0.413837
Traes_4BL_BE10705D5	4BL_7038324	AT1G69780.1	Homeobox-leucine zipper protein family LENGTH=294	IPR009057 Homeodomain-like	LOC_Os03g10210.1	homeobox domain containing protein, expressed	0.372522	5.69798	2.40461	0	0.0774859	0	3.9687	0.962549	0.0900738	2.61396	5.00926	3.6796	10.5416	0.118306	0.0839664
Traes_4BL_687821A22	4BL_7038324	UniRef90_UPI000234E226	UPI000234E226 related cluster n=1 Tax=unknown RepID=UPI000234E226	IPR008580 PPPDE putative peptidase domain	LOC_Os03g10200.1	ethylene-responsive element-binding protein, putative, expressed	12.1855	10.5566	12.4093	7.05081	6.57945	2.07999	18.8363	12.0494	4.80424	20.4859	15.3358	5.04164	6.01502	4.30086	0.677168
Traes_4BL_A289962F6	4BL_7038779	AT3G25290.1	Auxin-responsive family protein LENGTH=393	IPR004877 Cytochrome b561, eukaryote, IPR005018 DOMON domain, IPR017214 Uncharacterised conserved protein UCP037471	LOC_Os03g09900.1	membrane protein, putative, expressed	53.7328	74.7287	74.0899	1.59393	3.43927	20.1187	4.56346	29.125	3.86137	0.913505	0.698705	1.9311	4.22621	5.38533	0.0142557
Traes_4BL_DF15F7986	4BL_7038968	sp|Q6VAK4|HP1_ORYSJ	Histidine-containing phosphotransfer protein 1	IPR008207 Signal transduction histidine kinase, phosphotransfer Hpt domain	LOC_Os09g39400.1	histidine-containing phosphotransfer protein, putative, expressed	0	0	0	0	0	0	0	0	0	0	0	0	2.2969	0.116656	0
Traes_4BL_CBEE1919F	4BL_7039218	AT3G57630.1	exostosin family protein LENGTH=793	IPR000742 Epidermal growth factor-like domain, IPR004263 Exostosin-like	LOC_Os03g07820.1	exostosin family protein, putative, expressed	1.6168	1.61551	1.42127	1.20761	1.38376	1.92124	1.8519	2.10925	2.46973	2.18756	1.31519	2.75116	1.86432	2.07628	2.18718
Traes_4BL_12BDBA2B4	4BL_7039467	AT1G29970.2	60S ribosomal protein L18A-1 LENGTH=312	IPR021138 Ribosomal protein L18a	LOC_Os01g54870.1	60S ribosomal protein L18a, putative, expressed	3.18837	5.65214	4.70311	4.00243	2.66314	2.03554	4.39692	2.8789	3.27799	3.93246	4.81069	4.57592	3.19237	2.49648	1.35703
Traes_4BL_9DCECEEEE	4BL_7039563	sp|Q9M1J1|FIS1A_ARATH	Mitochondrial fission 1 protein A	IPR016543 Mitochondria fission 1 protein, IPR028058 Fis1, N-terminal tetratricopeptide repeat, IPR028061 Fis1, C-terminal tetratricopeptide repeat	LOC_Os03g24060.1	tetratricopeptide repeat containing protein, putative, expressed	12.317	10.6807	8.98251	6.37639	5.39853	5.75785	13.5275	13.1567	9.63858	12.0584	16.3072	15.0128	17.264	11.3235	8.58229
Traes_4BL_04956D80D	4BL_7039604	AT1G22150.1	sulfate transporter 1;3 LENGTH=656	IPR001902 Sulphate anion transporter	LOC_Os03g09940.1	sulfate transporter, putative, expressed	3.01455	15.1971	15.6312	1.63002	7.5995	28.1008	4.99793	8.25401	12.8726	0.80287	1.24126	3.45763	0.501507	0.175785	2.22233
Traes_4BL_1AD28F7C0	4BL_7039666	AT4G37060.2	PATATIN-like protein 5 LENGTH=435	IPR016035 Acyl transferase/acyl hydrolase/lysophospholipase	LOC_Os08g37180.1	patatin, putative, expressed	1.35665	21.8747	13.5926	0.0194427	1.88057	19.1027	0.0136531	3.45096	1.57294	0.0136951	0.200579	0.487106	0	0.835638	2.17268
Traes_4BL_CC8E15D8A	4BL_7039666	sp|C4XLT6|GPDA_DESMR	Glycerol-3-phosphate dehydrogenase [NADP+]	IPR006168 Glycerol-3-phosphate dehydrogenase, NAD-dependent, IPR008927 6-phosphogluconate dehydrogenase, C-terminal-like, IPR016040 NADP-binding domain	LOC_Os07g12640.1	glycerol-3-phosphate dehydrogenase, putative, expressed	1.83078	2.23248	2.11775	16.3157	13.0433	14.7997	5.25701	3.92162	15.6813	4.15824	4.33146	6.04621	2.32103	0.310138	1.22178
Traes_4BL_94A4E52E6	4BL_7039777	AT1G22710.1	sucrose-proton symporter 2 LENGTH=512	IPR005989 Sucrose/H+ symporter, plant	LOC_Os03g07480.2	sucrose transporter, putativ, expressed	5.68666	6.11891	5.42242	2.93591	30.4354	38.6231	4.86186	52.8396	67.6762	1.42091	11.6951	40.567	16.5365	41.319	16.7266
Traes_4BL_CC2A8D056	4BL_7039910	AT5G56460.1	Protein kinase superfamily protein LENGTH=408	IPR011009 Protein kinase-like domain	LOC_Os03g06330.1	tyrosine protein kinase domain containing protein, putative, expressed	4.22305	11.2367	8.44859	1.07618	7.07278	9.07562	5.29336	11.1272	9.46204	1.32772	1.00082	0.935201	0.0690112	3.67804	4.36555
Traes_4BL_671EBDDEE	4BL_7040200	AT1G05420.1	ovate family protein 12 LENGTH=226	IPR006458 Ovate protein family, C-terminal	LOC_Os03g06350.1	DUF623 domain containing protein, expressed	0.0794588	0.740789	0.282493	0.239598	0.190214	0	0.942984	0.109223	0.425838	0.816892	1.43494	0.450161	0.754753	0.221619	0.0308807
Traes_4BL_6EDFA2CEE	4BL_7040231	AT4G38540.1	FAD/NADP-binding oxidoreductase family protein LENGTH=407	IPR003042 Aromatic-ring hydroxylase-like	LOC_Os03g05920.1	expressed protein	2.38706	7.18728	4.2216	0.0240938	0.602899	0.0719567	0.312498	0.40639	0	0.0648529	0	0.113182	1.78719	0.713116	78.8179
Traes_4BL_01C253F57	4BL_7040570	UniRef90_Q2QNZ0	Expressed protein n=3 Tax=Oryza sativa RepID=Q2QNZ0_ORYSJ		LOC_Os11g30770.1	expressed protein	0.150094	0.0763882	0.291059	0.467519	0.639941	0.612763	0.559142	0.475005	1.04485	0.730826	0.594012	0.947911	0.534678	0.198818	0.435778
Traes_4BL_C05C666BC	4BL_7040853	sp|Q96E22|NGBR_HUMAN	Nogo-B receptor	IPR001441 Decaprenyl diphosphate synthase-like	LOC_Os03g10080.1	expressed protein	8.40891	9.7264	10.6263	2.57426	14.5059	25.7773	6.03465	10.5753	9.73374	2.43273	2.45657	5.58755	7.91626	1.34992	2.41148
Traes_4BL_72DA96A07	4BL_7040946	UniRef90_UPI0002C3665F	UPI0002C3665F related cluster n=1 Tax=unknown RepID=UPI0002C3665F	IPR010369 Protein of unknown function DUF966	LOC_Os03g09200.1	domain of unknown function DUF966 domain containing protein, expressed	0	0	0	0	0	0	0.504483	0	0	1.43736	1.19712	0.080133	0.0841447	0.150132	0.236717
Traes_4BL_6E9EBF553	4BL_7041022	sp|Q6MDE0|DAPAT_PARUW	LL-diaminopimelate aminotransferase	IPR015424 Pyridoxal phosphate-dependent transferase, IPR019942 Diaminopimelate aminotransferase, DapL, plant/Chlamydia-type	LOC_Os03g09910.1	aminotransferase, classes I and II, domain containing protein, expressed	3.73193	1.7052	2.00061	0.471557	0.58797	2.20256	0.583248	0.362625	0.217118	0.483797	0.3571	1.66698	0.432958	0.423598	1.06543
Traes_4BL_1348CA8CC	4BL_7041691	sp|A7SLC8|NAT9_NEMVE	N-acetyltransferase 9-like protein	IPR016181 Acyl-CoA N-acyltransferase	LOC_Os03g09860.2	acetyltransferase, GNAT family, putative, expressed	3.61358	4.35588	4.08686	1.62468	1.71422	2.62991	4.17811	4.14847	4.93245	3.32247	5.59737	7.52615	5.30338	5.22787	4.08204
Traes_4BL_48B20DAE3	4BL_7042009	UniRef90_M7Z8H8	YTH domain family protein 2 n=1 Tax=Triticum urartu RepID=M7Z8H8_TRIUA	IPR010987 Glutathione S-transferase, C-terminal-like	LOC_Os01g72170.1	glutathione S-transferase, putative, expressed	1.14378	4.80687	2.21835	0.963141	0.735391	1.67044	0.096467	0.0984639	0.585129	0.0966907	0.450329	0	0.446992	0.197733	0.998846
Traes_4BL_75CA33854	4BL_7042292	UniRef90_Q7F971	n=1 Tax=Oryza sativa subsp. japonica RepID=Q7F971_ORYSJ	IPR019557 Aminotransferase-like, plant mobile domain	LOC_Os06g29050.1	transposon protein, putative, unclassified, expressed	0	0	0	0	0	0	0	0	0	0	0	0	0	0	0
Traes_4BL_5E88A07CC	4BL_7042364	AT5G07900.1	Mitochondrial transcription termination factor family protein LENGTH=405	IPR003690 Mitochodrial transcription termination factor-related	LOC_Os06g12100.1	mTERF family protein, expressed	0.609636	0.657048	0.376078	0.394015	0.252958	0.225098	1.19857	0.320135	0.522439	1.29653	0.552773	1.45555	0.774607	0.145799	0.323731
Traes_4BL_B15355188	4BL_7042400	AT4G26010.1	Peroxidase superfamily protein LENGTH=310	IPR010255 Haem peroxidase	LOC_Os03g05770.1	peroxidase precursor, putative, expressed	0	0.0124811	0.0364771	0	0	0.0741737	0	0	0.016164	0	0.0980269	51.2751	0.0472072	0	0
Traes_4BL_51CB77408	4BL_7042519	sp|A1E9J6|NU3C_HORVU	NADPH-quinone oxidoreductase subunit 3, chloroplastic	IPR000440 NADH:ubiquinone/plastoquinone oxidoreductase, chain 3	LOC_Os10g38206.1	NADPH-dependent oxidoreductase, putative, expressed	0	0	0	0	0.176419	0	0	0	0	0	0	0	0	0	0

## Sheet: QKb.cim-5BS2
Gene ID	Contig ID	MIPS annotation Hit ID	MIPS annotation Description	MIPS annotation Interpro ID	Rice annotation Hit ID	Rice annotation Description	root_Z10	root_Z13	root_Z39	leaf_Z10	leaf_Z23	leaf_Z71	stem_Z30	stem_Z32	stem_Z65	spike_Z32	spike_Z39	spike_Z65	grain_Z71	grain_Z75	grain_Z85
Traes_5BS_38DA1CBC61	5BS_1487662	UniRef90_UPI0002C378BA	UPI0002C378BA related cluster n=1 Tax=unknown RepID=UPI0002C378BA	IPR006766 Phosphate-induced protein 1	LOC_Os10g22990.1	phi-1-like phosphate-induced protein, putative, expressed	0.25013	0.530738	0.444786	0.0565374	0.1268	0	0.370662	0.1202	0.157191	0.321099	0.436169	0.282042	0.0191157	0.516318	0
Traes_5BS_D120E428B	5BS_182292	UniRef90_R7WDY3	ABC transporter A family member 7 n=1 Tax=Aegilops tauschii RepID=R7WDY3_AEGTA		LOC_Os08g30770.1	ABC transporter, ATP-binding protein, putative, expressed	0	0	0	0	0	0	0	0	0	0	0	0	0	0	0
Traes_5BS_F0B6ECE5C	5BS_2166138	AT1G80910.1	Protein of unknown function DUF1712 LENGTH=497	IPR013176 Protein of unknown function DUF1712, fungi	LOC_Os08g33076.1	myrosinase precursor, putative, expressed	15.3871	11.0151	9.0945	7.57605	6.15976	7.54103	12.0007	10.3225	10.0867	10.4078	12.4948	15.223	14.0121	7.01162	15.1712
Traes_5BS_C1A527B70	5BS_2226297	sp|Q8KPU2|MNME_SYNE7	tRNA modification GTPase MnmE	IPR004520 tRNA modification GTPase MnmE, IPR005225 Small GTP-binding protein domain, IPR025867 tRNA modification GTPase MnmE C-terminal domain, IPR027266 GTP-binding protein TrmE/Glycine cleavage system T protein, domain 1, IPR027368 tRNA modification GTPase MnmE domain 2, IPR027417 P-loop containing nucleoside triphosphate hydrolase	LOC_Os08g31460.1	GTPase of unknown function domain containing protein, putative, expressed	2.43705	2.22555	2.39402	7.16981	4.28354	3.6477	3.23508	3.38157	4.90514	4.6259	3.60265	4.38296	3.05262	1.88525	8.25493
Traes_5BS_E05E49806	5BS_2235657	sp|Q8DHV7|PRMC_THEEB	Release factor glutamine methyltransferase	IPR004556 Modification methylase HemK	LOC_Os12g41830.1	Methyltransferase small domain containing protein, expressed	3.53971	3.78285	4.91015	7.80512	4.82158	2.46623	5.41094	5.64328	9.10124	4.00559	3.93844	4.81766	1.07886	2.65876	3.61045
Traes_5BS_45F7A8F84	5BS_2236589	AT3G59920.1	RAB GDP dissociation inhibitor 2 LENGTH=444	IPR018203 GDP dissociation inhibitor	LOC_Os07g16970.1	rab GDP dissociation inhibitor alpha, putative, expressed	0.199457	0.519818	0.40167	0.143358	0.359637	1.76851	0.657239	3.17745	3.9911	1.46787	2.00321	10.2366	13.8107	5.23921	1.9001
Traes_5BS_805D85BDE	5BS_2239251	AT2G37710.1	receptor lectin kinase LENGTH=675		LOC_Os12g41540.1	expressed protein	0.00691533	0.287391	0.0774483	0.0198542	3.46015	14.6089	0.189879	0.14935	0.105177	0.157238	0.167046	0.0244394	0.025231	0.0367376	0.0319749
Traes_5BS_CC67ACF49	5BS_2239251	AT5G10530.1	Concanavalin A-like lectin protein kinase family protein LENGTH=651		LOC_Os12g41540.1	expressed protein	0	0.485498	0.275439	0.252773	7.10746	7.28661	0.077656	0.224991	0.0302725	0.0758765	0.102302	0.0180553	0.0872868	0	0.0124627
Traes_5BS_2FEE2EAFF	5BS_2239251	AT1G16670.1	Protein kinase superfamily protein LENGTH=390	IPR011009 Protein kinase-like domain, IPR013320 Concanavalin A-like lectin/glucanase, subgroup	LOC_Os12g41540.1	expressed protein	0.00853148	0	0.00796958	0.0462746	3.86331	10.0781	0	0.0374385	0.799318	0.00919096	0.363977	0.161974	0	0.0190125	0
Traes_5BS_03BBAB2C2	5BS_2239251	AT4G20760.1	NADP-binding Rossmann-fold superfamily protein LENGTH=298		LOC_Os12g41590.1	oxidoreductase, short chain dehydrogenase/reductase family domain containing protein, expressed	0.0418918	0	0.209105	0.133572	0.225486	0.54607	0.622378	0.18539	0.105266	0.234996	1.12435	0.0974009	0.103905	0	0.206269
Traes_5BS_51F40E120	5BS_2239313	UniRef90_Q0JM26	protein n=1 Tax=Oryza sativa subsp. japonica RepID=Q0JM26_ORYSJ		LOC_Os06g42890.1	DNA binding protein, putative, expressed	0	0	0	0	0	0	0	0	0	0	0	0	0	0	0
Traes_5BS_963BC6D851	5BS_2239318		Unknown protein	IPR002682 Photosystem II PsbJ		nothing found in rice	0	0	0	0	0	0	0	0	0	0	0	0	0	0	0
Traes_5BS_79AA85C2D	5BS_2239876	UniRef90_UPI0002C2FDF8	UPI0002C2FDF8 related cluster n=1 Tax=unknown RepID=UPI0002C2FDF8	IPR025714 Methyltransferase domain	LOC_Os12g41670.1	expressed protein	1.11412	1.47096	1.36537	0.954499	1.11183	0.606426	2.27466	1.51205	0.424291	3.06429	1.64822	1.57174	1.50184	0.716383	3.36777
Traes_5BS_D8458269A	5BS_2240591	UniRef90_Q0IXX0	protein n=3 Tax=Oryza sativa RepID=Q0IXX0_ORYSJ		LOC_Os10g26560.1	expressed protein	0.990485	0.497637	0.503672	0.732927	0.511005	0.00846459	1.47436	0.500662	0.0532327	4.09406	0.429567	0.79354	1.19067	0.210453	0
Traes_5BS_B3834F8C0	5BS_2240743	AT3G21460.1	Glutaredoxin family protein LENGTH=102	IPR011905 Glutaredoxin-like, plant II, IPR012336 Thioredoxin-like fold	ChrUn.fgenesh.mRNA.94	expressed protein	0.0624534	0.0305673	0.0610421	2.26314	0.310269	0.541173	0.405435	0.666765	0	0	0	0	0	0	0
Traes_5BS_EFE196D2A	5BS_2240909	AT4G21190.1	Pentatricopeptide repeat PPR superfamily protein LENGTH=307	IPR002885 Pentatricopeptide repeat, IPR011990 Tetratricopeptide-like helical	LOC_Os01g55290.1	PPR repeat domain containing protein, putative, expressed	1.57194	2.58266	2.51614	23.1088	15.7573	14.6511	7.28215	6.38672	17.2213	4.22724	6.57255	5.49941	4.51003	0.796819	0.432129
Traes_5BS_CBBE75D14	5BS_2241273	sp|Q9JI90|RNF14_MOUSE	E3 ubiquitin-protein ligase RNF14	IPR013083 Zinc finger, RING/FYVE/PHD-type, IPR016135 Ubiquitin-conjugating enzyme/RWD-like	LOC_Os04g50720.1	ara54-like RING finger protein, putative, expressed	0.923364	1.35168	1.36852	0.74979	0.58227	0.542954	1.22448	1.02057	0.87909	1.79716	1.64741	1.37522	0.927118	0.630592	6.34161
Traes_5BS_8ECCAF13B	5BS_2241492	AT5G39190.1	germin-like protein 2 LENGTH=222	IPR001929 Germin	LOC_Os08g08980.1	cupin domain containing protein, expressed	327.881	117.087	107.194	0.0572174	0.0283953	2.05567	0.0513103	0.307996	0	0.100615	0	0.219621	0	12.6285	167.284
Traes_5BS_66CC1F128	5BS_2243174	AT2G18900.1	Transducin/WD40 repeat-like superfamily protein LENGTH=804	IPR015943 WD40/YVTN repeat-like-containing domain	LOC_Os12g41620.1	WD domain, G-beta repeat domain containing protein, expressed	9.88902	8.69503	9.99496	5.17788	7.97308	2.37262	16.5452	5.53978	3.07466	12.4068	5.18591	9.58373	6.06356	2.88186	15.0637
Traes_5BS_21DB8A725	5BS_2243895	sp|Q9SY02|PP301_ARATH	Pentatricopeptide repeat-containing protein	IPR002885 Pentatricopeptide repeat, IPR011990 Tetratricopeptide-like helical	LOC_Os12g19260.1	tetratricopeptide-like helical, putative, expressed	0.319842	0.351851	0.548721	0.277679	0.374773	0.0549325	0.775988	0.46465	0.204563	1.24378	0.471104	0.963868	0.416589	0.169833	0.940934
Traes_5BS_C1ECF6D44	5BS_2244027	sp|Q6PH57|GBB1_DANRE	Guanine nucleotide-binding protein GI/GS/GT subunit beta-1	IPR015943 WD40/YVTN repeat-like-containing domain	LOC_Os03g42770.1	expressed protein	7.36193	5.65553	6.36029	3.283	4.21393	0.609508	11.6394	2.55699	0.877559	6.81314	2.19294	3.36267	4.67482	0.944564	6.19891
Traes_5BS_804E3DD2A	5BS_2244357	sp|Q66J74|TFP11_XENLA	Tuftelin-interacting protein 11	IPR000467 G-patch domain, IPR022159 Tuftelin interacting protein N-terminal, IPR022783 GC-rich sequence DNA-binding factor domain, IPR024933 Septin and tuftelin interacting protein	LOC_Os12g42140.1	G-patch domain containing protein, putative, expressed	0.0193418	0.0296626	0.078917	0.0277485	0.0449091	0.728635	0	0.101016	0.479581	0.331599	0.509448	0.647494	0.236832	1.04415	6.81317
Traes_5BS_F5586748C	5BS_2244357	AT1G16670.1	Protein kinase superfamily protein LENGTH=390	IPR011009 Protein kinase-like domain	LOC_Os12g41710.1	Protein kinase domain containing protein, expressed	19.6925	14.3746	19.5717	1.87581	5.73526	3.0914	3.90247	2.67225	5.15571	0.315528	0.685543	3.05339	0.24644	0.841539	0.044921
Traes_5BS_4179BB1C5	5BS_2244429	sp|Q0J7V9|LSD1_ORYSJ	Protein LSD1	IPR005735 Zinc finger, LSD1-type	LOC_Os12g41700.1	LSD1 zinc finger domain containing protein, expressed	10.9054	6.6765	8.99835	5.5557	9.11573	14.7299	4.74031	19.1806	7.56308	4.74216	5.75885	7.56227	10.1205	6.55238	9.98587
Traes_5BS_DFEB85ADE	5BS_2244429	sp|Q0ILZ7|CSPL6_ORYSJ	CASP-like protein	IPR006702 Uncharacterised protein family UPF0497, trans-membrane plant	LOC_Os12g41690.1	membrane associated DUF588 domain containing protein, putative, expressed	1.09718	2.20403	2.01845	0.234355	0.182376	0.0421021	0.233807	0.0794453	0.091293	0	0.0610833	0.0547733	0	0	0
Traes_5BS_86C2B517A	5BS_2245058	AT2G13290.1	beta-1,4-N-acetylglucosaminyltransferase family protein LENGTH=361	IPR006813 Glycosyl transferase, family 17	LOC_Os12g41780.1	glycosyl transferase family 17 protein, putative, expressed	2.03951	2.75467	2.55971	0.862139	1.3531	0.282761	3.56319	3.85478	1.36014	5.67549	4.4735	4.41915	4.8701	12.6534	0.950893
Traes_5BS_21DB43EC2	5BS_2246869	AT2G40820.1	FUNCTIONS IN: molecular_function unknown; INVOLVED IN: biological_process unknown; LOCATED IN: plasma membrane; EXPRESSED IN: 21 plant structures; EXPRESSED DURING: 13 growth stages; BEST Arabidopsis thaliana protein match is: my s in 64 species: Archae - 3; Bacteria - 13; Metazoa - 26; Fungi - 15; Plants - 101; Viruses - 0; Other Eukaryotes - 45 source: NCBI BLink. LENGTH=492		LOC_Os03g24940.2	proline-rich family protein, putative, expressed	12.2901	10.2924	12.3541	4.60638	4.41963	0.034388	25.3835	5.75577	1.2207	30.6537	36.5769	5.09062	3.05692	2.68665	3.93592
Traes_5BS_BCC406654	5BS_2247167	AT4G38180.1	FAR1-related sequence 5 LENGTH=788	IPR004330 FAR1 DNA binding domain, IPR007527 Zinc finger, SWIM-type, IPR018289 MULE transposase domain	LOC_Os12g06380.1	transposon protein, putative, unclassified, expressed	3.49366	2.5259	3.07117	3.58489	4.19141	4.55869	4.84192	3.6615	4.24549	6.66256	4.83301	6.7809	3.48442	4.71766	1.67296
Traes_5BS_9FFFDDFAA	5BS_2248119	sp|P93736|SYV_ARATH	Valine--tRNA ligase	IPR002303 Valine-tRNA ligase, IPR009080 Aminoacyl-tRNA synthetase, class 1a, anticodon-binding	LOC_Os03g48850.2	valyl-tRNA synthetase, putative, expressed	0.0906852	0	0.0981366	0.0356933	0.0171497	0.042623	0.0561539	0.0532192	0.0928874	0.138119	0.112647	0.326615	0.0904808	0.0330171	0.224495
Traes_5BS_2C2072466	5BS_2251343	AT3G21460.1	Glutaredoxin family protein LENGTH=102	IPR011905 Glutaredoxin-like, plant II, IPR012336 Thioredoxin-like fold	ChrUn.fgenesh.mRNA.94	expressed protein	0.0332565	0.358524	1.17486	0.40181	0.232949	1.48952	2.37605	0	0.042377	0	0	0.420987	0	0	0
Traes_5BS_47DF8FE89	5BS_2252078	sp|Q9XHR2|EIF3A_MAIZE	Eukaryotic translation initiation factor 3 subunit A	IPR000717 Proteasome component PCI domain, IPR027512 Eukaryotic translation initiation factor 3 subunit A	LOC_Os01g03070.2	transposon protein, putative, unclassified, expressed	0	4.73347	0	0	0	0.62462	0.022804	0	0	0.0114369	0.37588	0.011876	0	0	0.0818669
Traes_5BS_D9C608A60	5BS_2254625	sp|A7RJI7|CCZ1_NEMVE	Vacuolar fusion protein CCZ1 homolog	IPR013176 Protein of unknown function DUF1712, fungi	LOC_Os08g33076.1	myrosinase precursor, putative, expressed	8.10214	6.66065	7.00799	4.94747	4.25379	4.76295	9.28738	6.40981	6.11282	7.88062	9.49497	12.1927	9.95561	6.51612	11.9262
Traes_5BS_31F189259	5BS_2255385	AT3G21460.1	Glutaredoxin family protein LENGTH=102	IPR011905 Glutaredoxin-like, plant II, IPR012336 Thioredoxin-like fold	ChrUn.fgenesh.mRNA.94	expressed protein	0	0	0	0.993797	0.257726	0.158711	0.654759	0	0	0	0	0	0	0	0
Traes_5BS_87E15878D	5BS_2257990	AT1G61870.1	pentatricopeptide repeat 336 LENGTH=408	IPR002885 Pentatricopeptide repeat	LOC_Os01g32170.1	pentatricopeptide, putative, expressed	0.238728	0.538157	0.22952	0.329549	0.338378	0.131127	0.73977	0.42632	0.126095	0.829943	0.316244	0.666483	0.181352	0.139741	0.261885
Traes_5BS_E1F362C0C	5BS_2258915	sp|Q6NKW9|E138_ARATH	Glucan endo-1,3-beta-glucosidase 8	IPR000490 Glycoside hydrolase, family 17, IPR012946 X8, IPR017853 Glycoside hydrolase, superfamily	LOC_Os07g07340.1	glucan endo-1,3-beta-glucosidase precursor, putative, expressed	2.14357	3.75215	4.4372	3.95526	0.990543	0.0493048	3.17781	1.23137	0.643095	0.841996	0.890755	0.604215	0.772931	0.267512	0.0132366
Traes_5BS_BAE25DEBC	5BS_2260799	sp|Q0VCW1|SPOP_BOVIN	Speckle-type POZ protein	IPR011333 BTB/POZ fold	LOC_Os08g13180.1	MBTB24 - Bric-a-Brac, Tramtrack, Broad Complex BTB domain with Meprin and TRAF Homology MATH domain, expressed	0.0140177	0	0	0.10137	0.178545	0.0201738	0.0906073	0.277024	0.35193	0.878555	1.13748	1.92479	0.685027	0.437597	0.0868509
Traes_5BS_D0F88D077	5BS_2262380	AT3G26360.1	Ribosomal protein S21 family protein LENGTH=101	IPR001911 Ribosomal protein S21	LOC_Os03g48830.1	ribosomal protein-related, putative, expressed	0.678389	1.7002	1.4784	3.84126	1.81312	0.201173	2.41495	1.38646	1.12896	1.04172	1.39996	1.74946	2.47948	0	0.224782
Traes_5BS_4B03A3B73	5BS_2262748	AT4G29800.2	PATATIN-like protein 8 LENGTH=526	IPR016035 Acyl transferase/acyl hydrolase/lysophospholipase	LOC_Os12g41720.1	PLA IIIA/PLP7, putative, expressed	3.736	5.60362	5.05157	1.25302	0.988828	0.0473307	0.616385	1.51098	2.83312	0.784863	2.63285	2.27864	0.616704	1.84086	8.10403
Traes_5BS_A97F85B24	5BS_2264861	AT2G36690.1	2-oxoglutarate 2OG and FeII-dependent oxygenase superfamily protein LENGTH=366	IPR005123 Oxoglutarate/iron-dependent dioxygenase, IPR027443 Isopenicillin N synthase-like	LOC_Os08g37456.1	flavonol synthase/flavanone 3-hydroxylase, putative, expressed	0.0128785	0	0	0.0310394	0	0.0555901	0	0	0.0969135	0.0417375	0.0326521	0.202664	0.0628974	0	0.0996707
Traes_5BS_EB206B8BC	5BS_2266115	AT1G49950.3	telomere repeat binding factor 1 LENGTH=300	IPR009057 Homeodomain-like, IPR011991 Winged helix-turn-helix DNA-binding domain	LOC_Os12g41920.2	single myb histone, putative, expressed	6.58071	8.55514	7.34295	5.99613	4.17945	3.29244	8.15661	6.55333	4.17115	6.864	6.97218	7.69997	6.79918	5.72184	7.25475
Traes_5BS_8A07A2FC0	5BS_2266224	sp|P06634|DED1_YEAST	ATP-dependent RNA helicase DED1	IPR001650 Helicase, C-terminal, IPR014001 Helicase, superfamily 1/2, ATP-binding domain, IPR027417 P-loop containing nucleoside triphosphate hydrolase	LOC_Os12g41715.1	DEAD-box ATP-dependent RNA helicase, putative, expressed	20.1956	19.4209	22.7543	11.2168	21.7421	7.25318	40.1491	19.9767	21.0208	40.1404	16.8473	33.4899	13.9628	7.2624	36.9717
Traes_5BS_0740DBBB0	5BS_2266400	AT1G30320.1	Remorin family protein LENGTH=509	IPR005516 Remorin, C-terminal	LOC_Os12g41940.1	remorin family protein, putative, expressed	1.65463	2.01092	2.39688	1.84254	0.833922	0	3.22973	1.49863	0.224779	1.47827	0.989603	0.121768	0.263476	0.159996	0
Traes_5BS_FAE4E3F3E	5BS_2269012	sp|Q8RWE8|GGAP1_ARATH	GDP-L-galactose phosphorylase 1		LOC_Os12g41800.1	VTC2, putative, expressed	32.1473	24.8752	21.5302	27.6944	21.7289	24.5464	14.6093	29.1769	27.0933	17.1661	23.4888	37.5344	22.6148	11.5584	21.7937
Traes_5BS_7CFCB1642	5BS_2269663		Unknown protein			nothing found in rice	0.0137907	0.0468929	0.105558	2.68361	4.15718	0.0693744	8.07435	10.3513	0.0173085	9.65203	72.4606	12.331	13.2168	0.540647	0.886775
Traes_5BS_2D6C53E86	5BS_2272825	UniRef90_UPI000234F1EE	UPI000234F1EE related cluster n=1 Tax=unknown RepID=UPI000234F1EE	IPR011676 Domain of unknown function DUF1618	LOC_Os05g39150.1	expressed protein	0.0449235	0.0475528	0.0604735	0.487124	0.552032	0.177693	1.29368	0.757744	0.260255	2.57709	1.62266	1.90264	0.883682	0.20029	0.271041
Traes_5BS_8DA270771	5BS_2277095	sp|P35817|BDF1_YEAST	Bromodomain-containing factor 1	IPR001487 Bromodomain	LOC_Os01g46040.1	bromodomain domain containing protein, expressed	0	0	0	0	0	0	0	0	0	0	0	0	0	0	0
Traes_5BS_4A46C40911	5BS_2277449	sp|O22784|CRR11_ARATH	Cysteine-rich repeat secretory protein 11	IPR002902 Gnk2-homologous domain	LOC_Os04g45460.1	cysteine-rich repeat secretory protein precursor, putative, expressed	0.0662098	0.132325	0.0347214	0	0	0	0	0.0368634	0	0	0	0.0395893	0.0831838	0	0
Traes_5BS_8068D79C11	5BS_2277449	AT3G57550.2	guanylate kinase LENGTH=390	IPR008144 Guanylate kinase-like, IPR008145 Guanylate kinase/L-type calcium channel beta subunit, IPR011043 Galactose oxidase/kelch, beta-propeller, IPR017665 Guanylate kinase, IPR027417 P-loop containing nucleoside triphosphate hydrolase	LOC_Os12g33100.1	guanylate kinase, putative, expressed	19.3688	23.4433	27.2783	6.33975	7.53207	6.28694	14.3567	11.7728	10.0858	13.2612	13.2124	13.0828	7.7736	4.62171	14.0238
Traes_5BS_E477F3E17	5BS_2278274	UniRef90_UPI000234FE70	UPI000234FE70 related cluster n=1 Tax=unknown RepID=UPI000234FE70	IPR026103 Harbinger transposase-derived nuclease, IPR027806 Harbinger transposase-derived nuclease domain	LOC_Os07g34550.1	retrotransposon protein, putative, unclassified, expressed	0	0	0	0	0	0	0	0	0	0	0	0	0	0	0
Traes_5BS_1FBCF7ECE	5BS_2283596	sp|O06431|DNAJ_NITEU	Chaperone protein DnaJ	IPR001623 DnaJ domain	LOC_Os12g41820.1	heat shock protein DnaJ, putative, expressed	6.10106	8.82714	8.10991	4.21593	4.55617	2.95251	6.31696	4.6671	7.51716	4.8741	5.54759	4.45115	2.97851	5.59243	3.78481
Traes_5BS_E7ADA47A4	5BS_2284267	AT3G14300.1	pectinesterase family protein LENGTH=968	IPR006501 Pectinesterase inhibitor domain, IPR011050 Pectin lyase fold/virulence factor	LOC_Os01g21034.1	pectinesterase, putative, expressed	0.385658	0.107626	0.168419	36.5093	11.7026	0	11.7186	7.74172	0.0107131	4.60564	10.1193	6.17344	24.3043	0.97404	0.317526
Traes_5BS_530BD50C3	5BS_2285313	UniRef90_K9SVS3	ABC-type transport system involved in resistance to organic solvents, periplasmic component n=1 Tax=Synechococcus sp. PCC 7502 RepID=K9SVS3_9SYNE	IPR003399 Mammalian cell entry-related	LOC_Os01g74280.1	TGD2, putative, expressed	5.40001	3.6696	4.6551	13.3962	10.6289	5.32337	10.0297	7.56557	6.03947	7.22472	7.8095	5.07204	6.11595	2.75838	8.10583
Traes_5BS_39A2A2651	5BS_2285335		Unknown protein		LOC_Os12g14220.1	expressed protein	0.792283	0.667047	0.476993	1.45128	1.46343	0	3.898	4.5759	0	4.32463	11.2446	5.3392	2.65565	0.549047	0
Traes_5BS_0EB2349C3	5BS_2285602	sp|Q7T330|SPOP_DANRE	Speckle-type POZ protein		LOC_Os10g29020.1	ATBPM2, putative, expressed	0	0	0	0	0	0	0	0	0	0	0	0	0	0	0.698085
Traes_5BS_837C05E47	5BS_2287446	sp|Q09996|SYLC_CAEEL	Leucine--tRNA ligase	IPR004493 Leucyl-tRNA synthetase, class Ia, archaeal/eukaryotic cytosolic, IPR009080 Aminoacyl-tRNA synthetase, class 1a, anticodon-binding	LOC_Os09g32650.1	leucyl-tRNA synthetase, cytoplasmic, putative, expressed	0.229976	1.19135	0.869654	0.135374	0.263209	0.736595	0.922996	0.936516	0.0546806	0.667166	1.1766	0.738833	0.795479	0.0951747	0.141726
Traes_5BS_294C72C8D	5BS_2290264	UniRef90_M8AN05	LRR receptor-like serine/threonine-protein kinase EFR n=1 Tax=Triticum urartu RepID=M8AN05_TRIUA		LOC_Os11g05710.1	expressed protein	0	0	0	0	0	0	0	0	0	0	0	0	0	0	0
Traes_5BS_DF2486215	5BS_2290901	AT3G21460.1	Glutaredoxin family protein LENGTH=102	IPR011905 Glutaredoxin-like, plant II, IPR012336 Thioredoxin-like fold	ChrUn.fgenesh.mRNA.94	expressed protein	0	0	0.256122	1.18778	0.900748	0.0617995	0.324271	0	0	0	0	0	0	0	0
Traes_5BS_7E415C89A	5BS_2291198	sp|Q9Y7N7|NAR1_SCHPO	Cytosolic Fe-S cluster assembly factor NAR1 homolog	IPR009016 Iron hydrogenase	LOC_Os03g53750.1	nuclear prelamin A recognition factor, putative, expressed	2.91548	3.15233	3.25249	2.06862	2.80668	2.07886	5.04054	2.54741	2.65734	4.67021	3.79356	5.39587	3.6735	2.23069	5.36874
Traes_5BS_9B199BDA9	5BS_2292677	UniRef90_G6GPR6	Short-chain dehydrogenase/reductase SDR n=2 Tax=Cyanothece RepID=G6GPR6_9CHRO	IPR002347 Glucose/ribitol dehydrogenase	LOC_Os12g41590.1	oxidoreductase, short chain dehydrogenase/reductase family domain containing protein, expressed	1.71539	1.35325	2.00943	10.868	4.37515	0.652074	4.80963	4.2914	3.17441	5.95924	8.04948	7.37186	8.23064	0.659025	0.33174
Traes_5BS_DF9D0036D	5BS_2292677	AT2G14720.1	vacuolar sorting receptor 4 LENGTH=628	IPR003137 Protease-associated domain, PA	LOC_Os12g02390.1	vacuolar-sorting receptor precursor, putative, expressed	0.0820738	0.138884	0.0770491	0.222464	0.142325	0.0442604	0.154585	0.225043	0.128411	0.0886051	0.650034	0.218451	0.275193	0	0
Traes_5BS_5C3BA5328	5BS_2293097	sp|P56601|PPOX_MYXXA	Protoporphyrinogen oxidase	IPR004572 Protoporphyrinogen oxidase, IPR027418 Protoporphyrinogen oxidase, C-terminal domain	LOC_Os01g18320.1	protoporphyrinogen oxidase, chloroplast precursor, putative, expressed	0.0503272	0.0260782	0.0456039	70.3345	26.8424	15.7689	7.7816	8.42285	22.3198	4.02693	7.41674	5.70799	8.11746	0.208337	0.0222282
Traes_5BS_4A76DFF41	5BS_2293839	sp|Q0WNP3|PP319_ARATH	Pentatricopeptide repeat-containing protein	IPR002885 Pentatricopeptide repeat, IPR011990 Tetratricopeptide-like helical	LOC_Os03g44210.1	expressed protein	0.16385	0.116261	0.333318	1.63787	1.96768	2.14281	0.822046	0.504127	1.4969	0.987789	0.619533	0.923318	0.551678	0.120102	0.0648091
Traes_5BS_B27249405	5BS_2293839	AT3G21460.1	Glutaredoxin family protein LENGTH=102	IPR011905 Glutaredoxin-like, plant II, IPR012336 Thioredoxin-like fold	ChrUn.fgenesh.mRNA.94	expressed protein	0	0	0	0.51965	1.10078	1.33483	0.929821	0.165861	0	0	0	0.684601	0.026418	0.0480621	0
Traes_5BS_9F043AE17	5BS_2294052	UniRef90_B9HH13	NAC domain protein,	IPR003441 NAC domain	LOC_Os12g41680.1	No apical meristem protein, putative, expressed	4.20853	12.6826	11.9602	1.60184	1.17908	1.05855	2.306	1.5951	0.430751	0.851282	1.67196	2.83686	0.72599	13.0825	0.806893
Traes_5BS_997E833241	5BS_2294410	AT1G50830.1	Aminotransferase-like, plant mobile domain family protein LENGTH=768	IPR007930 Protein of unknown function DUF724, IPR019557 Aminotransferase-like, plant mobile domain	LOC_Os10g11820.1	expressed protein	0.330492	0.328028	0.369797	0.191243	0.226367	0.156512	0.513663	0.233885	0.200617	0.664924	0.41939	0.73998	0.385819	0.559775	0.364558
Traes_5BS_80242E7D6	5BS_2294520	UniRef90_A7UGC9	WRKY transcription factor 2 n=4 Tax=Solanum RepID=A7UGC9_SOLTU	IPR018872 Zn-cluster domain	LOC_Os04g21950.1	WRKY51, expressed	0	0	0	0	0	0	0	0	0	0	0	0	0	0	0
Traes_5BS_49C7C1976	5BS_2294759	sp|Q945M9|NFYA9_ARATH	Nuclear transcription factor Y subunit A-9	IPR001289 CCAAT-binding transcription factor, subunit B	LOC_Os12g41880.2	nuclear transcription factor Y subunit, putative, expressed	6.0524	8.73876	6.72176	7.00845	8.47815	9.34487	4.24192	6.44188	6.97375	5.4241	5.39411	7.67998	6.55097	11.862	11.6587
Traes_5BS_360DD5644	5BS_2295038	AT1G69780.1	Homeobox-leucine zipper protein family LENGTH=294	IPR002913 START domain, IPR009057 Homeodomain-like, IPR013978 MEKHLA, IPR023393 START-like domain	LOC_Os12g41860.1	START domain containing protein, expressed	9.6368	12.0485	11.6342	3.36578	5.18387	0.0220938	19.5567	7.79108	1.21379	20.0381	7.8466	1.64418	3.54934	1.94583	1.28915
Traes_5BS_E8AEC2C2B	5BS_2295038	sp|A7HM43|RS17_FERNB	30S ribosomal protein S17	IPR000266 Ribosomal protein S17, IPR012340 Nucleic acid-binding, OB-fold	LOC_Os08g27090.1	ribosomal protein S17, putative, expressed	5.4022	8.19683	7.45902	3.54703	3.04504	2.25028	6.5566	5.81544	3.32192	4.74616	4.08129	3.98179	5.27428	4.32346	5.70178
Traes_5BS_8BB7F57ED	5BS_2295205	AT3G24540.1	Protein kinase superfamily protein LENGTH=509	IPR002902 Gnk2-homologous domain, IPR011009 Protein kinase-like domain, IPR013320 Concanavalin A-like lectin/glucanase, subgroup	LOC_Os12g41530.1	cysteine-rich receptor-like protein kinase 8 precursor, putative, expressed	0.0256378	0.0994806	0.0434182	0.0403393	0.0891753	0.0975469	0.055401	0	0.0649501	0.305639	0.195365	0.321685	0.0945529	0	0.0399985
Traes_5BS_0736D4AEA	5BS_2295205	sp|Q9ZVQ3|GSTZ1_ARATH	Glutathione S-transferase Z1	IPR005955 Maleylacetoacetate isomerase, IPR010987 Glutathione S-transferase, C-terminal-like, IPR012336 Thioredoxin-like fold	LOC_Os02g35590.2	glutathione S-transferase, putative, expressed	12.6429	20.4191	13.352	1.93726	2.67049	8.13756	0.879424	2.15674	0.903746	1.62365	2.27103	11.0499	8.63136	2.83061	92.1837
Traes_5BS_B691C6114	5BS_2295520	UniRef90_UPI000234F1EE	UPI000234F1EE related cluster n=1 Tax=unknown RepID=UPI000234F1EE	IPR011676 Domain of unknown function DUF1618	LOC_Os05g16230.1	expressed protein	0.768811	1.64	0.969858	0.783496	1.75714	2.84597	0.926775	2.07858	1.2238	2.29751	2.25027	1.213	2.36077	0.256721	1.43721
Traes_5BS_928A013D5	5BS_2295521	UniRef90_UPI000234F1EE	UPI000234F1EE related cluster n=1 Tax=unknown RepID=UPI000234F1EE	IPR011676 Domain of unknown function DUF1618	LOC_Os05g16240.1	expressed protein	0.318525	0.516539	0.476971	0.224204	0.257086	1.12793	1.11546	0.912587	0.31924	6.03664	1.75595	1.07543	1.07109	0.15127	0.283911
Traes_5BS_E4348114B	5BS_2295794	UniRef90_H2KWU1	Expressed protein n=1 Tax=Oryza sativa subsp. japonica RepID=H2KWU1_ORYSJ	IPR022059 Protein of unknown function DUF3615	LOC_Os12g01620.1	expressed protein	6.89639	11.8337	9.84238	10.7883	15.8255	22.3054	8.37476	14.9915	8.32076	13.5538	17.5583	20.206	15.1094	15.2694	19.9467
Traes_5BS_409B24307	5BS_2296546	AT3G21460.1	Glutaredoxin family protein LENGTH=102	IPR011905 Glutaredoxin-like, plant II, IPR012336 Thioredoxin-like fold	ChrUn.fgenesh.mRNA.94	expressed protein	0	0	0	0.171606	0	0	0.922773	0	0	0	0	0	0	0	0
Traes_5BS_AFCAA8A89	5BS_2297857	sp|Q0WMZ5|OP162_ARATH	Outer envelope pore protein 16-2, chloroplastic	IPR003397 Mitochondrial inner membrane translocase subunit Tim17/Tim22/Tim23/peroxisomal protein PMP24	LOC_Os01g19770.1	mitochondrial import inner membrane translocase subunit Tim17, putative, expressed	0.714006	1.36939	0.940169	0.138962	0	0.662533	0.300658	0.632878	0	0.124766	0	0.732479	0.593756	251.209	278.408
Traes_5BS_795D8A154	5BS_457869	sp|Q9UBS8|RNF14_HUMAN	E3 ubiquitin-protein ligase RNF14	IPR002867 Zinc finger, C6HC-type	LOC_Os04g50720.1	ara54-like RING finger protein, putative, expressed	1.23616	1.96743	2.0584	0.854469	0.878821	1.02049	1.93661	1.59351	1.49252	2.319	3.65838	2.56836	2.05989	0.551432	3.82627
Traes_5BS_41909E9B6	5BS_648695	AT3G14920.1	Peptide-N4-N-acetyl-beta-glucosaminylasparagine amidase A protein LENGTH=609	IPR021102 Peptide-N4-N-acetyl-beta-glucosaminylasparagine amidase A	LOC_Os01g10960.1	peptide-N4-asparagine amidase A, putative, expressed	0.0173778	0.253101	0.0496073	0	0.0201507	0.275292	0.0562103	0.0190968	0	0.169148	0.264528	0.0392683	0.127613	0	0
Traes_5BS_393F35840	5BS_711814	sp|Q95J56|DJC14_BOVIN	DnaJ homolog subfamily C member 14		LOC_Os12g41820.1	heat shock protein DnaJ, putative, expressed	17.8712	18.8319	19.4942	8.77855	7.75172	8.72445	15.7947	14.9892	18.9183	10.5207	11.498	9.00624	6.09416	11.1947	9.66337
Traes_5BS_7B98BAECC	5BS_905222	AT3G59920.1	RAB GDP dissociation inhibitor 2 LENGTH=444	IPR018203 GDP dissociation inhibitor	LOC_Os07g16970.2	rab GDP dissociation inhibitor alpha, putative, expressed	0	0.0851925	0.0281239	0	0.112835	0.271987	0.315626	0.741727	0.909596	0.609151	0.908797	4.60634	5.99691	1.37813	0.570051

[truncated: 1 more sheets: QKb.cim-7AS]
